# Supplementary material for: Crystal structure of γ-methyl l-glutamate N-carb­oxy anhydride
Source: Acta Crystallogr E Crystallogr Commun. 2015 Jan 1;71(Pt 1):48–50. doi: 10.1107/S2056989014026917 (PMC4331887; doi:10.1107/S2056989014026917)
Supplement: Supplementary file 1 [file e-71-00048-sup1.cif]

##############################################################################
#                                                                            #
# This CIF contains the data in a paper accepted for publication in          #
# Acta Crystallographica Section E. It conforms to the requirements of       #
# Notes for Authors for Acta Crystallographica Section E, and has been       #
# peer reviewed under the auspices of the IUCr Commission on Journals.       #
#                                                                            #
# Full details of the Crystallographic Information File format               #
# are given in the paper "The Crystallographic Information File (CIF):       #
# a New Standard Archive File for Crystallography" by S. R. Hall, F. H.      #
# Allen and I. D. Brown [Acta Cryst. (1991), A47, 655-685].                  #
#                                                                            #
# The current version of the core CIF dictionary is obtainable from          #
# ftp://ftp.iucr.org/pub/cif_core.dic.                                       #
#                                                                            #
# Software is freely available for graphical display of the structure(s)     #
# in this CIF. For information consult the CIF software page                 #
# http://www.iucr.org/resources/cif/software.                                #
#                                                                            #
# This file may be used for bona fide research purposes within the           #
# scientific community so long as proper attribution is given to the journal # 
# article from which it was obtained.                                        #
#                                                                            #
##############################################################################
data_global
_audit_creation_method     'SHELXL-2014/7'
_journal_date_recd_electronic     2014-10-12
_journal_date_accepted     2014-12-08
_journal_name_full     'Acta Crystallographica, Section E'
_journal_year     2015
_journal_volume     71
_journal_issue      1
_journal_page_first     48
_journal_page_last     50
_journal_paper_category     GO
_journal_paper_doi     10.1107/S2056989014026917
_journal_coeditor_code     IS5376
_publ_contact_author_name     'Hitoshi Kanazawa'
_publ_contact_author_address
;
Faculty of Symbiotic Systems Science,
Fukushima University,
Kanayagawa-1, Fukushima 960-1296,
Japan
;
_publ_contact_author_email     kana@sss.fukushima-u.ac.jp
_publ_contact_author_fax     '+81-24-548-3181'
_publ_contact_author_phone     '+81-24-548-8184'
_publ_section_title
;
Crystal structure of <i>N</i>-carboxy-<i>L</i>-glutamic anhydride \g-methyl
ester
;
loop_
    _publ_author_name
    _publ_author_footnote
    _publ_author_address
    'Kanazawa, Hitoshi' ?
;
Faculty of Symbiotic Systems Science,
Fukushima University,
Kanayagawa-1, Fukushima 960-1296,
Japan
;
    'Inada, Aya' ?
;
Faculty of Symbiotic Systems Science,
Fukushima University,
Kanayagawa-1, Fukushima 960-1296,
Japan
;
    'Sakon, Aya' ?
;
Chemistry and Materials Science,
Tokyo Institute of Technology,
Ookayama-2, Meguro-ku, Tokyo 152-8551,
Japan
;
    'Uekusa, Hidehiro' ?
;
Chemistry and Materials Science,
Tokyo Institute of Technology,
Ookayama-2, Meguro-ku, Tokyo 152-8551,
Japan
;
_publ_section_synopsis
;
Solid-state polymerization behavior of amino acid <i>N</i>-carboxy anhydrides
is explained by the very preferable molecular arrangement for the reaction in
the crystal structure.
;
data_I
_database_code_depnum_ccdc_archive 'CCDC 1038016'
_chemical_name_systematic
;
(<i>S</i>)-4-[2-(Methoxycarbonyl)ethyl]-1,3-oxazolidine-2,5-dione
;
_chemical_name_common
;
\g-Methy-<i>L</i>-glutamate <i>N</i>-carboxy anhydride
;
_chemical_formula_moiety     'C7 H9 N O5'
_chemical_formula_sum     'C7 H9 N O5'
_chemical_formula_iupac     'C7 H9 N O5'
_chemical_formula_weight     187.15
_chemical_melting_point     ?
_shelx_space_group_comment
;
The symmetry employed for this shelxl refinement is uniquely defined
by the following loop, which should always be used as a source of
symmetry information in preference to the above space-group names.
They are only intended as comments.
;
_space_group_crystal_system     monoclinic
_space_group_name_H-M_alt     'P 21'
_space_group_name_Hall     'P 2yb'
loop_
    _symmetry_equiv_pos_as_xyz
    'x, y, z'
    '-x, y+1/2, -z'
_cell_length_a     6.0101(4)
_cell_length_b     7.1760(5)
_cell_length_c     9.8528(6)
_cell_angle_alpha     90
_cell_angle_beta     93.190(4)
_cell_angle_gamma     90
_cell_volume     424.28(5)
_cell_formula_units_Z     2
_cell_measurement_reflns_used     4941
_cell_measurement_theta_min     4.495
_cell_measurement_theta_max     68.102
_cell_measurement_temperature     123(2)
_exptl_crystal_description     column
_exptl_crystal_colour     colorless
_exptl_crystal_size_max     0.160
_exptl_crystal_size_mid     0.060
_exptl_crystal_size_min     0.050
_exptl_crystal_density_diffrn     1.465
_exptl_crystal_density_meas     ?
_exptl_crystal_density_method     'not measured'
_exptl_crystal_F_000     196
_exptl_absorpt_coefficient_mu     1.097
_exptl_absorpt_correction_type     multi-scan
_exptl_absorpt_process_details
;
(ABSCOR; Higashi, 1995)
;
_exptl_absorpt_correction_T_min     0.844
_exptl_absorpt_correction_T_max     0.947
_exptl_special_details
;
;
_diffrn_ambient_temperature     123(2)
_diffrn_radiation_type     CuK\a
_diffrn_radiation_wavelength     1.54186
_diffrn_radiation_source     'fine-focus rotating anode X-ray'
_diffrn_radiation_monochromator     graphite
_diffrn_measurement_device_type     'Rigaku R-AXIS RAPID-II'
_diffrn_measurement_method     '\w-scan'
_diffrn_detector_area_resol_mean     10.0
_diffrn_reflns_number     4941
_diffrn_reflns_av_R_equivalents     0.0596
_diffrn_reflns_theta_min     4.495
_diffrn_reflns_theta_max     68.102
_diffrn_reflns_theta_full     67.686
_diffrn_measured_fraction_theta_max     1.000
_diffrn_measured_fraction_theta_full     1.000
_diffrn_reflns_limit_h_min     -7
_diffrn_reflns_limit_h_max     7
_diffrn_reflns_limit_k_min     -8
_diffrn_reflns_limit_k_max     8
_diffrn_reflns_limit_l_min     -11
_diffrn_reflns_limit_l_max     11
_refine_special_details
;
Refinement of <i>F</i>^2^ against ALL reflections. The weighted <i>R</i>-factor
<i>wR</i> and goodness of fit <i>S</i> are based on <i>F</i>^2^, conventional
<i>R</i>-factors <i>R</i> are based on <i>F</i>, with <i>F</i> set to zero for
negative <i>F</i>^2^. The threshold expression of <i>F</i>^2^ >
\s(<i>F</i>^2^) is used only for calculating <i>R</i>-factors(gt) <i>etc</i>.
and is not relevant to the choice of reflections for refinement.
<i>R</i>-factors based on <i>F</i>^2^ are statistically about twice as large
as those based on <i>F</i>, and <i>R</i>- factors based on ALL data will be
even larger.
;
_reflns_number_total     1533
_reflns_number_gt     1249
_reflns_threshold_expression     F^2^>2\s(F^2^)
_refine_ls_structure_factor_coef     Fsqd
_refine_ls_matrix_type     full
_refine_ls_R_factor_all     0.0594
_refine_ls_R_factor_gt     0.0421
_refine_ls_wR_factor_gt     0.0826
_refine_ls_wR_factor_ref     0.0881
_refine_ls_goodness_of_fit_ref     1.040
_refine_ls_restrained_S_all     1.040
_refine_ls_number_reflns     1533
_refine_ls_number_parameters     121
_refine_ls_number_restraints     1
_refine_ls_hydrogen_treatment     mixed
_refine_ls_weighting_scheme     calc
_refine_ls_weighting_details
         'calc w=1/[\s^2^(Fo^2^)+(0.0317P)^2^+0.0000P] where P=(Fo^2^+2Fc^2^)/3'
_atom_sites_solution_hydrogens     geom
_atom_sites_solution_primary     direct
_atom_sites_solution_secondary     .
_refine_ls_shift/su_max     0.000
_refine_ls_shift/su_mean     0.000
_refine_diff_density_max     0.191
_refine_diff_density_min     -0.188
_refine_ls_extinction_method     none
_refine_ls_extinction_coef     .
_refine_ls_abs_structure_details
;
Flack <i>x</i> determined using 421 quotients
[(<i>I</i>^+^)-(<i>I</i>^-^)]/[(<i>I</i>^+^)+(<i>I</i>^-^)]
(Parsons <i>et al.</i>, 2013)
;
_refine_ls_abs_structure_Flack     0.08(19)
loop_
    _atom_type_symbol
    _atom_type_description
    _atom_type_scat_dispersion_real
    _atom_type_scat_dispersion_imag
    _atom_type_scat_source
    'C' 'C' 0.0181 0.0091
                         'International Tables Vol C Tables 4.2.6.8 and 6.1.1.4'
    'N' 'N' 0.0311 0.0180
                         'International Tables Vol C Tables 4.2.6.8 and 6.1.1.4'
    'O' 'O' 0.0492 0.0322
                         'International Tables Vol C Tables 4.2.6.8 and 6.1.1.4'
    'H' 'H' 0.0000 0.0000
                         'International Tables Vol C Tables 4.2.6.8 and 6.1.1.4'
_computing_data_collection
;
RAPID-AUTO (Rigaku, 2004)
;
_computing_cell_refinement
;
RAPID-AUTO (Rigaku, 2004)
;
_computing_data_reduction
;
RAPID-AUTO (Rigaku, 2004)
;
_computing_structure_solution
;
SHELXS97 (Sheldrick, 2008)
;
_computing_structure_refinement
;
SHELXL2014 (Sheldrick, 2008)
;
_computing_molecular_graphics
;
<i>CrystalMaker</i> (CrystalMaker, 2013)
;
_computing_publication_material
;
CrystalStructure (Rigaku, 2010)
;
loop_
    _atom_site_type_symbol
    _atom_site_label
    _atom_site_fract_x
    _atom_site_fract_y
    _atom_site_fract_z
    _atom_site_U_iso_or_equiv
    _atom_site_adp_type
    _atom_site_calc_flag
    _atom_site_occupancy
    _atom_site_disorder_assembly
    _atom_site_disorder_group
    O O1 -0.5584(4) -0.0806(3) 0.0372(2) 0.0332(6) Uani d 1 . .
    O O2 0.0502(3) 0.2156(3) -0.0848(2) 0.0321(6) Uani d 1 . .
    O O3 -0.2569(3) 0.0470(3) -0.05383(19) 0.0263(6) Uani d 1 . .
    O O4 0.4674(3) 0.1263(4) 0.4196(2) 0.0392(7) Uani d 1 . .
    O O5 0.2469(3) 0.1713(4) 0.5922(2) 0.0364(6) Uani d 1 . .
    N N1 -0.3063(4) 0.0979(4) 0.1651(2) 0.0252(7) Uani d 1 . .
    H H1 -0.379(5) 0.106(5) 0.237(3) 0.038 Uiso d 1 . .
    C C1 -0.3944(5) 0.0130(5) 0.0540(3) 0.0253(8) Uani d 1 . .
    C C2 -0.0878(5) 0.1641(4) -0.0103(3) 0.0240(7) Uani d 1 . .
    C C3 -0.1090(5) 0.2074(5) 0.1394(3) 0.0241(7) Uani d 1 . .
    H H3 -0.1422 0.3429 0.1507 0.029 Uiso calc 1 . .
    C C4 0.0989(5) 0.1562(5) 0.2255(3) 0.0266(7) Uani d 1 . .
    H H4A 0.1246 0.0203 0.2191 0.032 Uiso calc 1 . .
    H H4B 0.2290 0.2205 0.1896 0.032 Uiso calc 1 . .
    C C5 0.0798(5) 0.2093(6) 0.3733(3) 0.0338(9) Uani d 1 . .
    H H5A 0.0502 0.3448 0.3790 0.041 Uiso calc 1 . .
    H H5B -0.0488 0.1430 0.4092 0.041 Uiso calc 1 . .
    C C6 0.2862(5) 0.1639(5) 0.4611(3) 0.0308(9) Uani d 1 . .
    C C7 0.4353(5) 0.1343(6) 0.6871(3) 0.0366(10) Uani d 1 . .
    H H7A 0.3876 0.1435 0.7804 0.044 Uiso calc 1 . .
    H H7B 0.4924 0.0087 0.6714 0.044 Uiso calc 1 . .
    H H7C 0.5531 0.2259 0.6737 0.044 Uiso calc 1 . .
loop_
    _atom_site_aniso_label
    _atom_site_aniso_U_11
    _atom_site_aniso_U_22
    _atom_site_aniso_U_33
    _atom_site_aniso_U_12
    _atom_site_aniso_U_13
    _atom_site_aniso_U_23
    O1 0.0239(13) 0.0404(14) 0.0347(13) -0.0065(12) -0.0033(10) 0.0006(11)
    O2 0.0276(13) 0.0432(16) 0.0260(11) -0.0005(12) 0.0059(10) 0.0021(11)
    O3 0.0240(12) 0.0339(14) 0.0208(10) -0.0010(11) -0.0005(9) -0.0010(10)
    O4 0.0261(13) 0.0688(19) 0.0229(11) 0.0018(13) 0.0034(10) -0.0013(12)
    O5 0.0275(13) 0.0629(17) 0.0185(10) 0.0037(13) -0.0011(9) -0.0015(11)
    N1 0.0198(15) 0.0356(17) 0.0204(12) -0.0033(12) 0.0017(11) -0.0019(13)
    C1 0.0241(19) 0.0300(19) 0.0217(16) 0.0033(16) 0.0004(15) 0.0017(14)
    C2 0.0194(17) 0.0281(17) 0.0241(15) 0.0025(16) -0.0012(13) 0.0030(14)
    C3 0.0182(16) 0.0310(18) 0.0230(15) -0.0013(15) 0.0012(13) 0.0005(15)
    C4 0.0191(16) 0.0379(19) 0.0225(15) -0.0008(16) -0.0011(13) -0.0011(14)
    C5 0.0232(19) 0.053(2) 0.0248(16) 0.0037(18) -0.0017(14) -0.0008(18)
    C6 0.0274(19) 0.042(2) 0.0234(16) -0.0040(18) 0.0009(15) -0.0026(16)
    C7 0.034(2) 0.054(3) 0.0203(16) 0.0033(19) -0.0037(15) 0.0011(17)
_geom_special_details
;
All e.s.d.'s (except the e.s.d. in the dihedral angle between two l.s. planes)
are estimated using the full covariance matrix. The cell e.s.d.'s are taken
into account individually in the estimation of e.s.d.'s in distances, angles
and torsion angles; correlations between e.s.d.'s in cell parameters are only
used when they are defined by crystal symmetry. An approximate (isotropic)
treatment of cell e.s.d.'s is used for estimating e.s.d.'s involving l.s.
planes.
;
loop_
    _geom_bond_atom_site_label_1
    _geom_bond_atom_site_label_2
    _geom_bond_site_symmetry_2
    _geom_bond_distance
    _geom_bond_publ_flag
    O1 C1 . 1.196(3) ?
    O2 C2 . 1.196(3) ?
    O3 C2 . 1.369(3) ?
    O3 C1 . 1.403(3) ?
    O4 C6 . 1.215(3) ?
    O5 C6 . 1.327(3) ?
    O5 C7 . 1.453(3) ?
    N1 C1 . 1.336(4) ?
    N1 C3 . 1.457(4) ?
    N1 H1 . 0.85(3) ?
    C2 C3 . 1.519(4) ?
    C3 C4 . 1.517(4) ?
    C3 H3 . 1.0000 ?
    C4 C5 . 1.516(4) ?
    C4 H4A . 0.9900 ?
    C4 H4B . 0.9900 ?
    C5 C6 . 1.508(4) ?
    C5 H5A . 0.9900 ?
    C5 H5B . 0.9900 ?
    C7 H7A . 0.9800 ?
    C7 H7B . 0.9800 ?
    C7 H7C . 0.9800 ?
loop_
    _geom_angle_atom_site_label_1
    _geom_angle_atom_site_label_2
    _geom_angle_atom_site_label_3
    _geom_angle_site_symmetry_1
    _geom_angle_site_symmetry_3
    _geom_angle
    _geom_angle_publ_flag
    C2 O3 C1 . . 109.2(2) ?
    C6 O5 C7 . . 116.4(2) ?
    C1 N1 C3 . . 113.1(2) ?
    C1 N1 H1 . . 121(2) ?
    C3 N1 H1 . . 124(2) ?
    O1 C1 N1 . . 130.9(3) ?
    O1 C1 O3 . . 120.6(3) ?
    N1 C1 O3 . . 108.5(3) ?
    O2 C2 O3 . . 121.7(3) ?
    O2 C2 C3 . . 129.1(3) ?
    O3 C2 C3 . . 109.2(2) ?
    N1 C3 C4 . . 115.2(3) ?
    N1 C3 C2 . . 99.9(2) ?
    C4 C3 C2 . . 112.5(2) ?
    N1 C3 H3 . . 109.6 ?
    C4 C3 H3 . . 109.6 ?
    C2 C3 H3 . . 109.6 ?
    C5 C4 C3 . . 111.9(2) ?
    C5 C4 H4A . . 109.2 ?
    C3 C4 H4A . . 109.2 ?
    C5 C4 H4B . . 109.2 ?
    C3 C4 H4B . . 109.2 ?
    H4A C4 H4B . . 107.9 ?
    C6 C5 C4 . . 113.1(3) ?
    C6 C5 H5A . . 109.0 ?
    C4 C5 H5A . . 109.0 ?
    C6 C5 H5B . . 109.0 ?
    C4 C5 H5B . . 109.0 ?
    H5A C5 H5B . . 107.8 ?
    O4 C6 O5 . . 123.2(3) ?
    O4 C6 C5 . . 125.4(3) ?
    O5 C6 C5 . . 111.4(3) ?
    O5 C7 H7A . . 109.5 ?
    O5 C7 H7B . . 109.5 ?
    H7A C7 H7B . . 109.5 ?
    O5 C7 H7C . . 109.5 ?
    H7A C7 H7C . . 109.5 ?
    H7B C7 H7C . . 109.5 ?
loop_
    _geom_torsion_atom_site_label_1
    _geom_torsion_atom_site_label_2
    _geom_torsion_atom_site_label_3
    _geom_torsion_atom_site_label_4
    _geom_torsion_site_symmetry_1
    _geom_torsion_site_symmetry_2
    _geom_torsion_site_symmetry_3
    _geom_torsion_site_symmetry_4
    _geom_torsion
    _geom_torsion_publ_flag
    C3 N1 C1 O1 . . . . -176.9(3) ?
    C3 N1 C1 O3 . . . . 4.0(4) ?
    C2 O3 C1 O1 . . . . 177.2(3) ?
    C2 O3 C1 N1 . . . . -3.6(3) ?
    C1 O3 C2 O2 . . . . -179.0(3) ?
    C1 O3 C2 C3 . . . . 1.9(3) ?
    C1 N1 C3 C4 . . . . -123.4(3) ?
    C1 N1 C3 C2 . . . . -2.7(3) ?
    O2 C2 C3 N1 . . . . -178.6(3) ?
    O3 C2 C3 N1 . . . . 0.4(3) ?
    O2 C2 C3 C4 . . . . -56.0(5) ?
    O3 C2 C3 C4 . . . . 123.0(3) ?
    N1 C3 C4 C5 . . . . -69.4(4) ?
    C2 C3 C4 C5 . . . . 177.1(3) ?
    C3 C4 C5 C6 . . . . -178.8(3) ?
    C7 O5 C6 O4 . . . . 0.9(5) ?
    C7 O5 C6 C5 . . . . -178.6(3) ?
    C4 C5 C6 O4 . . . . 15.1(5) ?
    C4 C5 C6 O5 . . . . -165.5(3) ?
loop_
    _geom_hbond_atom_site_label_D
    _geom_hbond_atom_site_label_H
    _geom_hbond_atom_site_label_A
    _geom_hbond_site_symmetry_A
    _geom_hbond_distance_DH
    _geom_hbond_distance_HA
    _geom_hbond_distance_DA
    _geom_hbond_angle_DHA
    _geom_hbond_publ_flag
    N1 H1 O4 1_455 0.86(3) 2.07(3) 2.926(3) 176(3) y
    C7 H7A O2 1_556 0.98 2.54 3.366(4) 142 y
_shelx_hkl_file
;
   0   0   1  793.70   54.34
   0   0   1  719.48   50.72
   0   0   1  820.66   55.84
   0   0   1  695.29   47.55
   0   0   1  838.75   55.44
   0   0  -1  828.22   54.79
   0   0   1  768.42   52.19
   0   0  -1  789.40   55.00
   0   0  -1  761.69   53.25
   0   0  -1  771.60   52.97
   0  -1   0    0.35    0.33
   0  -1   0    0.06    0.55
   0   1   0    0.01    0.43
   0   1   0   -0.00    0.11
   0  -1   0    0.11    0.64
   0  -1   0    0.04    0.50
  -1   0   0   19.68    1.74
  -1   0   0   20.51    2.03
  -1   0   0   21.55    1.64
  -1   0   0   20.16    1.86
  -1   0   0   21.29    2.28
   1   0   0   19.20    2.15
   1   0   0   19.67    1.60
   1   0   0   19.10    1.68
   1   0   0   20.41    1.66
   1   0   0   19.74    2.59
   0  -1   1  428.51   28.15
   0  -1  -1  441.22   31.27
   0   1   1  461.47   31.81
   0  -1   1  466.79   32.17
   0   1   1  432.90   28.88
   0   1  -1  461.05   32.58
   0  -1  -1  401.99   26.83
   0   1  -1  410.20   26.96
   0   1  -1  443.16   29.79
   0  -1  -1  465.37   32.07
   0   1   1  416.10   28.54
   0   1   1  478.01   33.20
   0  -1  -1  495.51   34.00
   0   1  -1  421.11   27.83
   0   1  -1  476.29   32.54
   0  -1   1  429.85   28.18
   0  -1   1  431.64   29.58
   0  -1   1  456.51   32.39
   0   1   1  450.87   30.49
  -1   0   1   13.02    1.82
  -1   0   1   11.88    2.39
  -1   0   1   11.31    1.61
  -1   0   1   14.05    1.37
   1   0  -1   11.71    1.55
   1   0  -1   12.52    1.17
   1   0  -1   12.04    1.71
   1   0  -1   10.95    1.62
  -1   0   1   13.30    1.72
  -1   0  -1  736.31   50.77
   1   0   1  710.62   50.83
  -1   0  -1  647.51   47.80
   1   0   1  808.39   59.30
   1   0   1  688.05   46.92
  -1   0  -1  737.53   50.54
   1   0   1  650.32   44.53
  -1   0  -1  737.79   50.46
  -1   0  -1  721.03   50.75
   0   0   2 1399.58  104.24
   0   0   2 1491.56  115.20
   0   0   2 1287.80   96.62
   0   0   2 1643.22  122.55
   0   0  -2 1458.89  109.31
   0   0  -2 1573.00  113.66
   0   0   2 1495.78  112.86
   0   0  -2 1531.96  116.91
   0   0  -2 1579.15  119.33
   0   0   2 1581.43  113.70
  -1  -1   0  277.30   18.68
   1   1   0  260.33   17.42
  -1   1   0  304.52   20.38
  -1  -1   0  283.29   19.68
   1   1   0  257.16   18.67
  -1   1   0  291.62   18.57
   1  -1   0  269.41   16.97
  -1   1   0  288.70   20.29
   1   1   0  294.15   21.33
   1  -1   0  300.36   19.52
   1  -1   0  258.07   17.75
  -1  -1   0  298.15   21.03
  -1  -1   0  290.09   21.81
  -1   1   0  276.57   19.05
  -1   1   0  316.29   23.05
   1   1   0  291.30   19.88
   1  -1   0  269.57   18.96
   1  -1   0  294.62   20.45
   1  -1  -1 3533.13  289.69
  -1  -1   1 3787.72  316.50
  -1  -1   1 4088.92  336.09
  -1   1   1 4097.82  339.23
  -1   1   1 3798.05  314.41
   1   1  -1 4033.71  323.97
   1  -1  -1 3703.92  306.50
  -1   1   1 3972.49  325.79
   1  -1  -1 3945.29  318.33
  -1   1   1 4168.07  339.02
   1   1  -1 3623.68  297.12
   1  -1  -1 3596.94  296.10
   1  -1  -1 3724.94  308.36
  -1  -1   1 3678.75  306.50
  -1  -1   1 3532.62  288.34
  -1  -1   1 4077.26  337.74
  -1  -1   1 3580.83  293.04
   1   1  -1 3540.98  289.19
   1   1  -1 3909.03  321.64
   1  -1   1 1552.16  114.03
   1  -1   1 1568.51  116.70
  -1  -1  -1 1599.01  117.85
  -1  -1  -1 1744.24  138.69
  -1  -1  -1 1462.41  107.43
  -1  -1  -1 1713.51  130.00
   1   1   1 1676.25  127.05
  -1   1  -1 1560.59  121.20
   1  -1   1 1651.02  124.23
  -1  -1  -1 1664.45  125.80
  -1   1  -1 1658.37  123.39
  -1   1  -1 1534.49  115.32
   1  -1   1 1413.98  109.22
   1   1   1 1592.71  123.02
   1   1   1 1639.68  124.22
  -1   1  -1 1617.21  123.62
  -1   1  -1 1670.39  122.28
   1   1   1 1538.00  114.68
   1  -1   1 1593.64  118.00
   0   1  -2  144.74   10.01
   0  -1  -2  136.76   10.04
   0   1   2  144.70   10.30
   0  -1  -2  150.69   11.01
   0  -1  -2  132.94    8.71
   0  -1  -2  147.96   12.21
   0   1   2  130.71    9.78
   0   1   2  149.21   10.60
   0   1   2  146.98    9.67
   0  -1  -2  138.32    9.63
   0   1  -2  143.57   10.67
   0   1  -2  136.39   10.79
   0   1  -2  146.84    9.25
   0  -1   2  119.92    8.78
   0  -1   2  139.33    9.75
   0  -1   2  131.36   10.87
   0   1  -2  137.30    8.67
   0   1   2  131.10    9.42
  -1   0   2  293.21   19.09
   1   0  -2  261.30   18.00
   1   0  -2  269.00   19.54
  -1   0   2  313.01   20.24
   1   0  -2  273.87   21.42
   1   0  -2  268.26   19.42
  -1   0   2  261.43   18.17
  -1   0   2  274.91   20.58
  -1   0   2  263.72   19.42
   1   0   2   18.53    2.07
   1   0   2   18.21    1.82
  -1   0  -2   24.39    3.42
   1   0   2   18.73    1.12
  -1   0  -2   17.39    1.74
   1   0   2   17.89    1.11
  -1   0  -2   20.41    3.73
  -1   0  -2   19.25    2.33
  -1   0  -2   20.54    3.05
   0   2   0 6624.16  583.77
   0  -2   0 6441.33  566.87
   0   2   0 7204.86  637.91
   0   2   0 7163.72  632.77
   0  -2   0 7028.29  632.65
   0  -2   0 6959.52  615.22
   0  -2   0 7283.92  639.84
  -1  -1   2  118.06    9.11
  -1  -1   2  107.81    7.94
  -1   1   2  104.38    8.51
  -1   1   2  107.41    8.11
  -1   1   2  109.21    8.86
  -1  -1   2  111.75    9.00
  -1  -1   2   94.59    6.89
  -1  -1   2  107.58    9.40
   1   1  -2  102.41    7.42
   1   1  -2   90.58    6.36
   1   1  -2  118.81    9.20
   1   1  -2  107.12    9.62
  -1  -1   2  110.04    8.25
   1  -1  -2  101.24    7.42
   1  -1  -2   94.66    7.59
   1  -1  -2  110.94    8.92
   1  -1  -2  107.15    8.22
   0   2   1  709.18   51.71
   0  -2   1  638.91   49.15
   0  -2  -1  789.87   61.77
   0  -2   1  741.29   52.73
   0  -2   1  756.78   55.59
   0   2   1  652.84   47.00
   0  -2   1  724.92   51.63
   0   2  -1  747.54   54.85
   0   2  -1  757.23   60.70
   0  -2  -1  715.89   52.71
   0   2  -1  706.41   50.92
   0  -2  -1  703.72   50.68
   0   2  -1  679.41   48.77
   0  -2  -1  720.73   53.26
   0   2   1  774.14   56.94
   0  -2   1  743.29   49.33
   0   2   1  721.59   50.39
   0   2   1  735.58   52.77
  -1  -1  -2  245.28   16.77
  -1  -1  -2  273.41   19.02
   1   1   2  275.99   22.56
  -1   1  -2  283.31   21.46
  -1   1  -2  288.58   20.98
  -1  -1  -2  394.47   30.82
  -1  -1  -2  304.87   21.83
   1  -1   2  294.09   21.96
  -1   1  -2  289.16   20.13
  -1   1  -2  273.90   17.88
   1  -1   2  285.84   20.97
  -1  -1  -2  297.52   22.01
   1   1   2  278.71   18.51
   1   1   2  291.12   20.61
   1  -1   2  273.09   19.00
   1  -1   2  278.10   17.53
   1   1   2  309.83   22.35
  -1   1  -2  293.04   20.03
   0   0  -3  222.90   14.23
   0   0   3  301.93   24.18
   0   0   3  394.51   30.94
   0   0  -3  225.84   16.25
   0   0  -3  240.29   18.14
   0   0   3  241.38   15.53
   0   0  -3  242.40   17.97
   0   0  -3  260.45   18.63
   0   0   3  222.16   16.05
  -1  -2   0 1726.02  134.55
  -1   2   0 1740.71  135.95
   1   2   0 1510.35  113.41
  -1   2   0 1873.53  143.76
  -1  -2   0 1712.38  130.55
  -1  -2   0 1515.69  124.43
  -1   2   0 1651.57  128.37
   1   2   0 1518.59  122.66
  -1   2   0 1737.39  128.34
   1   2   0 1668.25  127.35
  -1  -2   0 1698.13  126.66
   1   2   0 1862.94  144.24
   1  -2   0 1623.14  123.92
   1  -2   0 1619.70  124.41
  -1   2   0 1803.26  145.47
   1  -2   0 1671.41  123.16
   1  -2   0 1638.30  124.58
   1   2   0 1525.51  117.14
   1   2   0 1644.34  125.61
  -2   0   0  202.44   14.53
   2   0   0  188.03   12.50
   2   0   0  195.43   12.40
   2   0   0  190.66   13.97
  -2   0   0  184.01   12.30
  -2   0   0  168.82   13.33
  -2   0   0  188.30   13.22
   2   0   0  210.07   15.86
  -2   0   0  188.72   12.17
   2   0   0  171.09   12.32
   0   1  -3  106.70    7.02
   0   1  -3  113.36    7.23
   0  -1  -3  112.24    7.38
   0  -1  -3  123.75   11.24
   0  -1   3  116.00    9.41
   0   1   3  117.42    8.45
   0   1  -3  111.96   10.54
   0   1  -3  112.28    8.35
   0   1  -3  114.37    9.22
   0  -1  -3  111.51    8.65
   0  -1   3  107.39    8.80
   0  -1  -3  124.96    9.49
   0  -1  -3  105.91    8.45
   0   1   3  110.86    9.03
   0  -1   3  115.73   10.80
   0   1   3  106.54    8.66
   0   1   3   99.44    7.68
   0  -1  -3  119.43   10.61
   0  -1   3  114.19    8.66
   1  -2  -1  885.66   66.30
   1  -2  -1  899.66   66.08
   1   2  -1  888.39   65.09
  -1   2   1  946.95   71.45
  -1   2   1  969.60   69.93
  -1  -2   1 1044.46   80.37
  -1  -2   1  919.59   66.58
  -1  -2   1  886.80   69.25
   1   2  -1  924.97   67.97
  -1  -2   1 1018.70   74.36
  -1   2   1  924.25   69.20
   1  -2  -1  869.47   63.64
   1   2  -1  904.55   66.28
   1  -2  -1  922.82   70.55
  -1   2   1 1000.73   74.58
   1  -2  -1  841.10   60.82
  -1  -2   1  991.10   80.76
   1   2  -1 1069.09   81.03
   1   2  -1  866.52   62.13
   1   0  -3  216.03   15.18
   1   0  -3  188.85   16.01
  -1   0   3  198.70   16.30
   1   0  -3  200.63   14.53
  -1   0   3  224.15   15.21
   1   0  -3  189.49   14.63
  -1   0   3  193.62   15.61
  -1   0   3  199.17   14.34
  -2   0   1  474.42   34.38
   2   0  -1  392.69   27.41
   2   0  -1  540.70   38.36
   2   0  -1  442.97   30.49
   2   0  -1  388.23   28.32
  -2   0   1  412.15   29.14
   2   0  -1  404.61   30.23
  -2   0   1  414.86   29.80
  -2   0   1  428.27   30.76
  -2   0   1  490.23   36.33
  -1   2  -1 2452.02  193.52
  -1  -2  -1 2387.16  192.10
  -1  -2  -1 2314.97  184.44
   1   2   1 2365.03  188.58
   1   2   1 2453.51  205.79
  -1   2  -1 2249.16  179.67
  -1   2  -1 2579.39  207.16
   1  -2   1 2599.31  199.43
   1  -2   1 2470.03  195.98
   1  -2   1 2438.47  194.35
  -1   2  -1 2407.94  185.96
  -1   2  -1 2468.96  202.51
   1  -2   1 2123.35  174.78
   1  -2   1 2496.50  198.74
   1   2   1 2460.19  196.63
   1   2   1 2556.10  207.21
  -1  -2  -1 2569.67  213.99
  -1  -2  -1 2267.62  176.74
   0   2   2   56.38    4.28
   0   2  -2   63.91    6.30
   0   2  -2   60.44    6.96
   0  -2  -2   55.03    4.76
   0   2  -2   60.31    4.45
   0   2  -2   58.44    5.49
   0   2  -2   52.07    4.43
   0   2   2   67.28    6.09
   0   2   2   56.18    4.41
   0  -2  -2   67.11    5.88
   0  -2  -2   60.14    6.16
   0   2   2   59.20    6.19
   0   2   2   58.90    4.90
   0  -2  -2   57.52    4.52
   0  -2   2   65.45    5.72
   0   2   2   62.74    5.38
   0  -2   2   66.73    4.92
   0  -2   2   72.00    8.01
   0  -2   2   56.54    4.48
   2   0   1   32.68    3.21
  -2   0  -1   31.32    2.59
  -2   0  -1   37.38    5.70
  -2   0  -1   31.63    2.31
  -2   0  -1   30.40    2.40
   2   0   1   28.79    6.69
   2   0   1   29.32    2.47
   2   0   1   30.93    2.20
  -2   0  -1   32.54    3.18
   1   0   3  103.52    7.62
   1   0   3  104.34    8.03
  -1   0  -3  111.86   11.44
  -1   0  -3  117.61    9.77
  -1   0  -3  114.48    9.48
   1   0   3  116.32   12.37
  -1   0  -3  110.13    8.92
  -1   0  -3  106.25    8.31
  -2  -1   0   20.04    6.79
  -2   1   0   23.48    2.36
  -2  -1   0   24.59    2.72
  -2   1   0   21.46    2.52
   2   1   0   21.66    2.25
   2  -1   0   24.71    2.06
   2  -1   0   23.92    2.18
   2  -1   0   24.53    3.07
  -2   1   0   22.96    2.52
   2   1   0   23.05    3.67
  -2  -1   0   22.65    2.31
   2  -1   0   27.53    2.66
   2   1   0   26.19    3.85
  -2  -1   0   24.51    2.78
  -2   1   0   24.16    2.62
   1   1  -3  870.91   66.86
   1  -1  -3  908.35   67.09
  -1  -1   3  992.39   75.43
   1  -1  -3  963.47   74.38
  -1  -1   3  903.50   69.96
   1  -1  -3  961.26   71.39
  -1   1   3  981.68   72.84
   1   1  -3  980.94   74.59
   1  -1  -3  781.73   60.24
  -1   1   3  931.97   71.43
   1   1  -3  919.47   68.55
   1  -1  -3  951.04   71.80
  -1  -1   3  954.60   70.11
  -1  -1   3  847.57   63.81
  -1  -1   3  964.00   73.28
   1   1  -3  892.17   66.01
   2  -1  -1   19.28    1.76
  -2   1   1   17.61    2.37
   2  -1  -1   19.32    2.40
  -2  -1   1   20.96    2.54
   2  -1  -1   18.05    2.24
  -2   1   1   17.64    2.22
   2   1  -1   18.86    2.32
   2   1  -1   18.21    2.37
   2   1  -1   18.59    3.10
   2  -1  -1   18.56    2.24
   2  -1  -1   18.13    2.52
   2   1  -1   17.54    1.21
   2   1  -1   16.89    1.18
  -2  -1   1   21.09    2.69
  -2  -1   1   18.88    2.33
  -2   1   1   18.68    2.99
  -2   1   1   19.42    3.76
   2   1  -1   18.30    2.33
  -2  -1   1   20.70    6.18
  -1  -2   2  110.86    8.05
   1   2  -2  117.75    9.07
   1  -2  -2  105.17    8.66
   1   2  -2   98.22    7.42
  -1  -2   2  113.26    9.60
   1  -2  -2  101.89    7.57
  -1   2   2  109.95    8.69
   1  -2  -2  126.88    9.06
   1   2  -2   98.62    6.99
  -1  -2   2  106.26    9.33
   1   2  -2  106.88    7.87
  -1   2   2  117.76   10.20
  -1  -2   2  119.30   15.10
   1   2  -2  116.76    9.46
  -1   2   2  109.85    9.35
  -1  -2   2  110.81    8.69
   2   1   1  122.77   11.03
   2   1   1  106.22    7.99
   2  -1   1  120.78   10.36
  -2  -1  -1  117.66    8.50
  -2  -1  -1  119.02    8.76
   2  -1   1  116.33    8.16
  -2   1  -1  106.66    9.07
  -2   1  -1  119.03    8.68
  -2   1  -1  108.41    7.91
   2   1   1  112.56    8.92
   2  -1   1  119.85    8.46
   2  -1   1  118.49    8.50
  -2  -1  -1  113.02    8.72
  -2  -1  -1  121.72   12.69
  -2   1  -1  108.41    8.31
   2   0  -2   50.28    4.26
  -2   0   2   49.26    4.35
   2   0  -2   48.73    4.17
   2   0  -2   47.37    4.97
  -2   0   2   48.01    4.45
  -2   0   2   51.88    4.45
  -2   0   2   51.79    4.82
   2   0  -2   52.46    4.80
  -2   0   2   47.55    3.68
   1   1   3  889.27   68.16
   1   1   3  943.55   75.54
   1  -1   3 1059.09   83.63
   1   1   3  841.33   59.85
  -1   1  -3  868.91   67.31
  -1  -1  -3  882.02   66.51
  -1   1  -3  969.18   73.68
  -1   1  -3  854.68   65.00
   1   1   3  864.98   65.25
  -1  -1  -3  862.18   65.16
   1  -1   3  886.35   68.50
  -1  -1  -3  882.52   66.51
  -1  -1  -3  770.30   57.05
  -1   1  -3  918.85   68.27
  -1  -1  -3  869.07   68.51
   1  -1   3  869.06   65.04
   1   2   2  601.16   45.20
   1  -2   2  552.78   40.92
   1  -2   2  565.73   41.05
   1  -2   2  552.76   38.71
  -1   2  -2  595.59   42.87
  -1   2  -2  575.17   43.49
   1  -2   2  562.28   39.11
   1   2   2  560.64   44.73
   1  -2   2  581.39   40.99
   1  -2   2  548.65   42.46
  -1  -2  -2  617.52   46.12
  -1  -2  -2  539.67   38.91
  -1  -2  -2 1060.21   83.27
  -1  -2  -2  582.16   43.76
  -1  -2  -2  615.06   44.91
  -1   2  -2  580.24   45.83
  -1   2  -2  572.76   41.57
   1   2   2  611.93   44.20
   1   2   2  576.31   42.26
  -2   0  -2   61.65    4.45
   2   0   2   68.01    4.81
  -2   0  -2   61.80    4.28
   2   0   2   61.31    7.89
   2   0   2   61.59    4.61
  -2   0  -2   61.88    5.18
  -2   0  -2   58.74    4.92
  -2   0  -2   66.46    4.61
   2   0   2   58.59    5.01
  -2   0  -2   62.09    6.22
  -2   1   2  391.53   28.83
   2   1  -2  407.60   29.91
   2   1  -2  370.53   28.58
   2   1  -2  384.47   28.21
   2   1  -2  363.36   25.09
  -2  -1   2  426.69   31.44
  -2  -1   2  398.60   29.60
  -2   1   2  428.70   31.40
   2  -1  -2  307.75   23.53
   2  -1  -2  386.88   28.43
   2  -1  -2  362.99   26.09
  -2  -1   2  377.80   29.95
  -2  -1   2  326.36   26.15
  -2   1   2  415.39   31.31
  -2  -1   2  396.63   29.80
   2  -1  -2  377.47   28.55
   0   0  -4  126.92   10.54
   0   0  -4  115.25    9.41
   0   0   4  126.92   12.97
   0   0   4  151.51   12.29
   0   0  -4  117.53    7.23
   0   0   4  117.54    9.24
   0   0  -4  121.68    9.43
   0   0  -4  121.30    9.49
   0   2  -3  140.21   10.53
   0   2   3  129.78   10.74
   0  -2   3  142.49   11.95
   0   2   3  120.02   10.11
   0   2   3  140.89   10.27
   0   2   3  124.85    9.38
   0  -2   3  144.50   10.76
   0  -2   3  133.61   11.82
   0   2  -3  137.18    9.38
   0  -2  -3  134.03   10.29
   0   2  -3  125.12    9.14
   0   2   3  143.96   12.14
   0  -2   3  126.08   10.04
   0   2  -3  138.11   12.96
   0  -2  -3  133.81    9.66
   0  -2  -3  143.55   12.77
   0   2  -3  141.98   12.24
   0  -2  -3  133.83   11.39
   0  -2  -3  135.67   11.68
   0   3   0    0.00    0.68
   0  -3   0   -0.06    0.62
   0   3   0   -0.00    0.66
   0  -3   0    0.08    0.86
   0  -3   0    0.07    2.89
   0  -3   0    0.25    0.81
   0   3   0   -0.07    0.85
  -2  -1  -2 1247.08   99.51
  -2  -1  -2  995.06   72.18
  -2  -1  -2  925.22   68.21
  -2   1  -2 1022.57   77.06
  -2   1  -2  974.94   73.97
  -2   1  -2 1053.86   82.91
   2  -1   2  960.54   69.56
  -2   1  -2 1034.96   76.04
   2   1   2  936.01   71.34
   2   1   2  961.69   73.21
   2   1   2 1123.90   89.57
   2  -1   2  990.46   73.97
   2  -1   2  863.85   71.12
   2   1   2 1016.56   74.55
  -2  -1  -2  981.77   73.95
  -2  -1  -2 1010.13   76.46
   0   1   4 1849.61  144.27
   0   1  -4 1703.59  129.85
   0   1   4 1697.05  135.83
   0  -1  -4 1759.34  139.76
   0   1  -4 1963.89  159.70
   0   1  -4 1894.17  149.64
   0   1  -4 1821.10  138.18
   0  -1  -4 1775.52  143.04
   0  -1  -4 1827.88  145.87
   0   1   4 2122.20  170.06
   0  -1   4 1847.18  150.19
   0  -1   4 1982.00  164.98
   0  -1   4 1956.97  159.32
   0  -1  -4 1918.72  154.83
   0   1  -4 1885.59  152.33
   0  -1  -4 1769.29  136.45
   0  -1   4 1687.82  134.57
   0   1   4 1918.40  154.53
   0  -1  -4 1850.25  151.20
   0   3   1   23.08    2.21
   0  -3   1   27.73    2.60
   0  -3   1   26.16    3.22
   0   3   1   26.30    3.36
   0   3   1   28.07    2.93
   0  -3   1   28.22    3.43
   0   3  -1   26.47    2.86
   0   3  -1   26.58    2.71
   0   3  -1   30.08    3.42
   0  -3  -1   25.02    4.62
   0   3   1   24.17    1.79
   0   3   1   28.78    3.29
   0  -3  -1   26.70    3.18
   0  -3  -1   26.55    2.81
   0  -3   1   24.34    7.67
   1   0  -4    3.78    2.03
   1   0  -4    3.63    1.79
  -1   0   4    4.27    1.25
   1   0  -4    3.46    0.88
  -1   0   4    3.73    0.87
   1   0  -4    4.88    1.97
  -1   0   4    4.36    3.01
  -1   0   4    5.27    2.83
   2  -2   0  170.57   12.37
   2   2   0  174.61   13.12
  -2  -2   0  189.33   14.58
  -2   2   0  178.06   14.06
  -2   2   0  176.68   12.23
  -2   2   0  174.08   14.22
  -2  -2   0  173.40   18.53
  -2  -2   0  181.34   13.48
   2  -2   0  159.67   11.67
   2  -2   0  178.41   13.30
   2  -2   0  178.18   13.59
   2   2   0  178.22   13.00
  -2   2   0  172.15   13.30
   2   2   0  172.62   16.36
   2   2   0  185.79   14.21
  -2   0   3    2.39    1.80
  -2   0   3    0.04    1.68
   2   0  -3    2.10    1.31
  -2   0   3    1.71    1.48
   2   0  -3    2.56    0.94
   2   0  -3    1.93    4.86
   2   0  -3   -0.01    1.34
   1   2  -3   40.56    3.78
   1  -2  -3   41.27    3.57
   1  -2  -3   42.08    4.58
  -1   2   3   45.06    5.33
   1  -2  -3   45.02    7.26
   1   2  -3   42.29    4.92
   1  -2  -3   36.01    3.40
  -1  -2   3   42.67    4.77
  -1  -2   3   41.62    3.65
   1   2  -3   40.80    3.50
  -1   2   3   41.49    4.42
  -1   2   3   39.60    4.89
   1   2  -3   43.61    4.93
  -1  -2   3   40.91    4.95
  -1  -2   3   40.42    3.79
  -1   2   3   48.03    5.55
   1   2  -3   43.07    4.16
  -1  -2   3   41.23    6.19
  -2  -2   1  159.82   12.86
  -2  -2   1  150.86   16.63
  -2  -2   1  184.95   16.26
  -2   2   1  147.58   12.03
  -2   2   1  157.61   14.31
   2   2  -1  147.26   11.10
   2   2  -1  151.99   11.20
  -2   2   1  159.20   12.61
  -2   2   1  141.29   10.82
   2  -2  -1  147.28   10.92
   2   2  -1  147.23   11.23
   2   2  -1  157.42   12.43
   2  -2  -1  140.11   10.84
   2  -2  -1  130.55    9.01
   2  -2  -1  122.71    9.52
   2  -2  -1  128.80    9.54
  -2  -2   1  156.24   11.76
   1   0   4  410.08   34.52
  -1   0  -4  472.35   36.37
  -1   0  -4  431.90   34.30
  -1   0  -4  441.06   33.86
  -1   0  -4  456.88   34.15
   1   0   4  443.37   33.46
   1   0   4  460.00   34.43
  -1  -3   0  999.40   73.61
   1   3   0 1091.57   83.37
   1  -3   0 1097.06   83.70
   1  -3   0 1005.61   77.22
   1   3   0  987.33   73.54
  -1  -3   0  926.14   76.23
   1   3   0  994.63   75.00
   1   3   0 1026.80   80.44
  -1   3   0 1092.03   83.89
  -1  -3   0 1030.96   75.29
   1  -3   0 1253.88  100.32
   1  -3   0 1108.37   84.31
  -1  -3   0 1066.03   83.51
   1   3   0 1050.98   80.01
  -1   3   0 1027.95   78.97
  -1   3   0 1089.21   84.21
  -1  -3   0 1130.09   97.43
  -2  -2  -1  890.92   69.09
   2   2   1  919.51   78.66
  -2  -2  -1  907.38   77.74
   2  -2   1  866.01   68.30
   2  -2   1  872.82   64.49
  -2   2  -1  824.89   60.43
   2  -2   1  885.80   66.75
   2   2   1  883.44   65.73
  -2  -2  -1  920.76   70.40
   2  -2   1  848.08   63.11
  -2   2  -1  869.50   68.96
  -2   2  -1  857.36   65.90
  -2   2  -1  934.61   71.96
   2   2   1  870.40   66.58
   2   2   1  890.28   68.54
  -1   2  -3  433.65   35.57
   1   2   3  446.36   31.88
  -1   2  -3  441.00   32.32
  -1  -2  -3  425.28   32.49
  -1  -2  -3  416.98   30.82
  -1   2  -3  407.69   28.46
   1   2   3  463.63   35.62
  -1   2  -3  459.90   34.16
   1  -2   3  418.59   32.30
   1  -2   3  401.35   29.50
  -1  -2  -3  507.34   38.04
  -1   2  -3  410.83   28.35
  -1  -2  -3  433.42   32.47
   1   2   3  420.51   31.42
  -1  -2  -3  459.16   39.17
   1   2   3  371.40   32.17
   1  -2   3  452.58   33.22
   1  -2   3  403.44   32.28
   1   1  -4   39.49    4.69
  -1  -1   4   41.90    3.25
  -1  -1   4   38.68    4.03
  -1  -1   4   39.12    3.72
  -1   1   4   41.05    3.58
  -1   1   4   37.03    5.98
  -1   1   4   42.41    4.67
  -1   1   4   34.82    3.24
  -1  -1   4   36.87    5.81
  -1  -1   4   41.31    5.28
   1   1  -4   42.79    3.95
   1   1  -4   41.01    5.41
   1  -1  -4   37.31    4.07
   1  -1  -4   41.80    3.87
   1  -1  -4   45.32    4.77
   1   1  -4   42.60    3.99
   1  -1  -4   40.69    6.34
  -1   3   1  362.45   25.09
  -1  -3   1  441.23   30.56
   1   3  -1  451.52   33.86
   1   3  -1  434.62   32.05
   1  -3  -1  465.63   35.06
   1   3  -1  444.82   33.16
  -1  -3   1  409.72   34.09
   1  -3  -1  539.06   41.84
  -1   3   1  456.11   34.43
   1   3  -1  408.50   29.77
   1  -3  -1  453.66   37.89
  -1  -3   1  440.59   30.85
  -1  -3   1  453.25   36.19
  -1   3   1  474.32   35.99
  -1  -3   1  439.13   38.43
   1   3  -1  487.13   37.42
  -1   3   1  392.49   26.66
  -1   3   1  473.35   35.27
  -2  -1   3  998.08   76.01
   2   1  -3  975.43   78.47
   2   1  -3  960.44   72.03
   2   1  -3 1034.97   80.33
   2   1  -3  943.24   72.62
  -2   1   3  935.35   71.82
  -2   1   3 1058.97   81.43
   2  -1  -3  992.74   79.98
   2  -1  -3  944.67   74.16
  -2  -1   3 1007.25   79.41
  -2  -1   3  880.91   69.43
  -2  -1   3  985.47   75.03
  -2   1   3 1003.69   78.31
   2  -1  -3  970.83   75.10
  -2  -1   3 1034.01   79.63
  -1  -3  -1  281.94   28.00
  -1   3  -1  285.30   21.12
   1   3   1  303.08   22.31
   1   3   1  286.68   22.40
   1  -3   1  328.03   23.68
  -1   3  -1  321.69   30.38
  -1   3  -1  287.46   22.13
   1   3   1  267.78   19.27
   1  -3   1  287.02   21.21
   1  -3   1  276.13   20.44
  -1  -3  -1  266.53   18.59
  -1  -3  -1  297.35   24.13
  -1   3  -1  295.56   21.54
  -2   0  -3 1560.22  122.34
   2   0   3 3427.44  304.02
   2   0   3 1599.18  119.40
   2   0   3 1457.87  114.27
  -2   0  -3 1560.80  121.56
   2   0   3 1516.78  113.11
  -2   0  -3 1669.18  134.49
  -2   0  -3 1664.96  131.66
  -2   0  -3 1555.34  122.46
   0  -3  -2    0.07    0.66
   0  -3  -2    0.00    2.49
   0   3   2    0.26    1.29
   0   3   2    0.12    2.21
   0  -3   2   -0.02    1.35
   0  -3   2    0.22    1.03
   0   3   2    0.13    0.34
   0   3  -2   -0.04    0.87
   0  -3  -2   -0.09    1.27
   0   3  -2    0.17    0.91
   0   3  -2    0.17    0.90
   0   3  -2   -0.02    0.77
   0   3   2    0.01    0.95
   0  -3   2    0.12    1.06
   0   3   2   -0.03    0.76
   0   3  -2    0.04    3.09
  -1   1  -4    3.45    2.10
   1   1   4    4.15    1.56
   1  -1   4    5.71    2.39
  -1  -1  -4    4.52    2.36
  -1  -1  -4   14.44    4.42
  -1   1  -4    4.90    1.47
  -1  -1  -4    4.69    3.01
   1   1   4    0.07    3.60
  -1  -1  -4    4.67    1.28
  -1  -1  -4    3.79    1.62
   1   1   4    3.71    0.57
  -1  -1  -4    5.00    3.17
  -1   1  -4    3.89    1.91
   1  -1   4    4.49    1.44
  -1   1  -4    3.66    2.15
   2   2  -2  214.84   18.00
   2   2  -2  206.62   14.01
  -2   2   2  224.43   18.25
  -2  -2   2  225.46   17.88
  -2  -2   2  225.86   20.47
   2   2  -2  235.34   19.37
   2  -2  -2  199.59   13.81
  -2  -2   2  225.29   16.58
  -2  -2   2  177.83   17.18
   2  -2  -2  206.30   16.04
   2   2  -2  221.10   16.76
  -2   2   2  234.53   18.20
  -2   2   2  218.08   16.23
  -2  -2   2  239.37   18.62
   2  -2  -2  194.60   14.66
   2  -2  -2  200.26   14.95
   2   1   3  179.40   14.09
  -2   1  -3  213.81   17.38
  -2   1  -3  195.91   13.43
   2  -1   3  212.65   15.73
   2   1   3  205.97   15.98
  -2  -1  -3  189.34   13.24
  -2  -1  -3  192.47   14.61
   2   1   3  222.09   21.24
  -2  -1  -3  215.61   16.83
   2  -1   3  207.29   12.95
  -2   1  -3  218.29   18.52
   2   1   3  205.73   13.80
  -2   1  -3  201.61   15.68
  -2   1  -3  200.41   12.87
  -2  -1  -3  196.76   14.68
  -2   1  -3  187.66   13.02
  -2  -1  -3  214.43   19.96
   2  -1   3  219.09   22.48
   2   2   2  465.46   36.08
  -2   2  -2  467.95   34.24
   2   2   2  513.56   37.66
   2   2   2  463.82   35.42
  -2   2  -2  536.10   40.50
  -2   2  -2  465.49   37.71
  -2   2  -2  498.30   36.95
   2  -2   2  480.37   39.76
  -2  -2  -2  542.04   48.44
  -2  -2  -2  517.25   38.36
  -2  -2  -2  489.63   37.04
   2  -2   2  486.62   34.54
   2  -2   2  485.42   36.43
  -2  -2  -2  364.94   25.05
   2  -2   2  463.35   33.33
   2   2   2  519.83   43.32
  -1  -3   2  417.15   41.13
   1   3  -2  440.07   32.55
   1   3  -2  403.61   30.54
  -1   3   2  433.38   33.67
   1   3  -2  406.52   31.14
   1  -3  -2  416.07   31.85
   1  -3  -2  394.08   29.27
  -1   3   2  419.70   31.90
  -1   3   2  405.88   31.41
   1  -3  -2  397.26   34.05
  -1  -3   2  404.08   28.96
  -1  -3   2  412.31   32.46
  -1  -3   2  382.30   33.23
   1   3  -2  413.68   32.47
   1   3  -2  401.26   29.75
  -1   3   2  357.18   25.71
  -1  -3   2  414.98   30.02
  -1   3   2  359.84   26.15
   0   2  -4  373.45   29.12
   0  -2   4  375.08   28.30
   0  -2   4  348.05   27.11
   0   2   4  330.55   25.28
   0   2   4  472.00   41.42
   0   2   4  326.52   28.84
   0  -2  -4  349.56   28.87
   0  -2  -4  401.77   32.36
   0  -2  -4  375.35   29.47
   0  -2  -4  391.60   28.51
   0  -2  -4  357.55   28.70
   0   2   4  367.19   26.87
   0  -2  -4  388.23   32.48
   0   2  -4  375.54   32.07
   0  -2   4  380.75   30.48
   0   2  -4  341.62   24.18
   0   2  -4  367.50   27.60
   0   2  -4  339.36   23.89
   0  -2   4  378.71   30.33
   1   3   2  109.55    8.36
   1  -3   2  120.15    8.74
  -1  -3  -2  111.74    8.19
  -1   3  -2  106.11    8.15
  -1   3  -2  126.39   10.50
  -1   3  -2  128.05   20.86
   1   3   2  187.10   21.64
  -1   3  -2  117.11    8.96
  -1  -3  -2  117.25   11.10
  -1  -3  -2  120.13    9.41
   1  -3   2  120.98    9.43
   1  -3   2  109.40    9.19
   1   3   2  122.63   11.81
  -1  -3  -2  154.73   27.56
   1   3   2  125.56    9.61
  -3   0   0   -0.01    0.65
  -3   0   0    0.02    1.40
  -3   0   0    0.36    0.20
  -3   0   0    0.64    1.01
   3   0   0    0.02    1.88
   3   0   0    0.01    0.75
  -3   0   0    0.39    0.84
   3   0  -1   94.80    6.62
   3   0  -1  116.26    9.69
   3   0  -1  100.01    9.46
  -3   0   1   94.80    7.26
  -3   0   1  111.98    9.17
  -3   0   1  117.72    9.30
   3   0  -1  103.66    7.04
  -3   0   1  103.38    7.85
  -3   0   1  130.48   11.37
   0   0  -5  421.10   31.68
   0   0  -5  397.56   31.29
   0   0  -5  407.33   32.37
   0   0   5  481.39   45.92
   0   0  -5  376.05   29.65
   0   0  -5  394.99   31.13
   0   0   5  379.99   31.40
   2   0  -4    0.42    1.27
  -2   0   4    0.07    1.53
  -2   0   4    0.40    0.80
   2   0  -4   -0.00    2.38
   2   0  -4    0.49    0.84
  -2   0   4    0.35    1.27
   2   0  -4    0.50    0.96
   1  -2  -4  331.13   24.09
  -1  -2   4  318.79   24.35
   1  -2  -4  347.65   26.46
  -1   2   4  353.06   26.54
   1  -2  -4  339.05   26.85
  -1  -2   4  319.80   24.04
   1   2  -4  302.15   28.13
  -1  -2   4  293.95   26.36
  -1  -2   4  333.11   27.00
  -1  -2   4  336.30   27.40
   1  -2  -4  325.26   26.91
   1   2  -4  306.39   24.01
  -1   2   4  317.02   26.20
   1   2  -4  301.68   22.33
  -1   2   4  308.41   23.67
   1   2  -4  339.19   25.15
   1   2  -4  333.69   27.71
   3   0   1   17.15    1.97
  -3   0  -1   15.25    2.68
   3   0   1   17.29    3.40
   3   0   1   17.03    1.40
   3   0   1   19.03    4.89
  -3   0  -1   15.78    1.81
  -3   0  -1   15.32    1.89
  -3   0  -1   17.57    2.46
   0   3  -3   10.43    1.85
   0   3  -3   10.41    1.44
   0  -3  -3   10.66    2.71
   0   3  -3   10.47    6.38
   0   3  -3   16.38    2.71
   0  -3  -3   10.87    1.83
   0  -3   3   10.43    2.85
   0  -3   3    8.07    0.88
   0   3   3   10.47    1.77
   0   3   3    8.44    4.01
   0   3   3   11.95    2.79
   0   3   3   10.99    1.38
   0   3   3   10.57    1.74
   0  -3   3   10.81    2.43
   0   3  -3    8.95    1.26
   0  -3  -3   10.44    4.07
   0  -3   3   11.14    1.72
  -3  -1   0  216.38   15.96
  -3   1   0  254.98   19.22
  -3  -1   0  252.59   19.20
   3   1   0  238.27   18.58
   3  -1   0  241.57   18.18
   3  -1   0  234.24   19.74
  -3  -1   0  248.91   19.03
   3  -1   0  234.16   16.74
  -3   1   0  240.81   18.77
   3  -1   0  235.92   17.84
  -3   1   0  223.62   17.91
  -3  -1   0  187.40   18.37
   3   1   0  250.43   21.35
   3   1   0  212.13   15.55
  -3   1   0  219.79   17.85
  -2  -2   3   51.56    4.49
   2   2  -3   55.90    5.64
  -2  -2   3   54.11    4.97
  -2  -2   3   55.30    5.56
   2  -2  -3   50.88    4.56
   2   2  -3   53.40    4.88
   2   2  -3   42.70    5.87
   2   2  -3   48.81    3.96
   2  -2  -3   56.29    5.60
  -2   2   3   56.85    5.57
  -2   2   3   59.66    7.70
  -2  -2   3   56.92    6.00
   2  -2  -3   49.70    5.56
  -2  -2   3   49.91   10.82
  -2   2   3   53.28    4.84
   3   1  -1   68.28    7.51
   3  -1  -1   66.88    5.17
   3  -1  -1   72.27    6.34
   3  -1  -1   66.43    6.89
  -3  -1   1   66.93    6.07
  -3  -1   1   74.36    6.63
  -3   1   1   63.87    5.18
   3   1  -1   65.01    5.34
  -3  -1   1   64.88    7.70
  -3  -1   1   73.64    6.65
  -3   1   1   74.71    7.20
  -3   1   1   74.89    6.54
  -3   1   1   68.29    6.58
   3  -1  -1   62.95    5.78
  -1   0   5  357.60   27.56
   1   0  -5  370.24   30.03
   1   0  -5  368.21   29.79
   1   0  -5  362.42   28.21
  -1   0   5  285.22   24.34
   1   0  -5  360.18   25.69
  -1   0   5  362.50   30.78
   1   0  -5  358.28   28.84
   0  -1  -5  184.74   15.72
   0  -1  -5  183.17   14.72
   0  -1  -5  182.35   15.13
   0   1  -5  198.80   15.29
   0   1  -5  194.19   16.27
   0  -1  -5  190.51   16.55
   0  -1   5  196.90   15.41
   0  -1   5  156.67   14.62
   0  -1   5  165.06   14.25
   0  -1   5  189.73   17.25
   0   1   5  175.56   13.93
   0   1   5  172.86   14.64
   0   1   5  182.18   18.16
   0   1   5  161.06   11.53
   0  -1  -5  184.17   12.76
   0   1  -5  205.03   17.33
   0  -1  -5  185.38   15.66
  -1  -2  -4   22.42    5.32
   1  -2   4   25.16    3.09
  -1   2  -4   22.63    2.68
  -1  -2  -4   24.22    3.37
   1  -2   4   21.87    3.08
  -1  -2  -4   24.30    5.66
  -1  -2  -4   22.75    2.70
   1   2   4   22.03    3.42
   1  -2   4   25.73    5.19
   1   2   4   26.35    3.95
   1   2   4   20.19    1.85
   1   2   4   24.35    3.70
   1  -2   4   18.65    3.96
  -1   2  -4   24.72    3.14
  -1   2  -4   24.18    4.81
  -3   0   2  527.31   39.48
  -3   0   2  481.27   34.93
   3   0  -2  558.57   43.06
  -3   0   2  602.77   46.56
   3   0  -2  520.95   37.91
  -3   0   2  446.61   34.33
   3   0  -2  505.21   36.94
   3   0  -2  538.12   43.46
  -2   1   4  229.00   18.18
   2   1  -4  219.02   16.40
   2  -1  -4  232.48   19.56
   2   1  -4  224.89   23.15
  -2  -1   4  238.64   20.19
   2  -1  -4  214.25   17.33
   2  -1  -4  226.48   18.40
  -2   1   4  222.36   17.04
   2  -1  -4  225.04   17.02
  -2  -1   4  233.53   17.08
  -2  -1   4  206.46   15.40
   2   1  -4  220.08   16.97
   2   1  -4  228.47   18.66
  -2  -1   4  230.09   19.03
  -3   1  -1  133.50   10.39
   3  -1   1  149.73   11.63
   3  -1   1  140.26   13.54
   3  -1   1  149.79   11.21
   3   1   1  146.30   15.46
  -3  -1  -1  145.65   12.35
  -3   1  -1  132.15   11.38
  -3  -1  -1  142.55   12.69
   3  -1   1  138.91   10.04
   3   1   1  143.34   11.78
  -3   1  -1  134.66   10.54
  -3   1  -1  144.67   11.22
  -3  -1  -1  127.35   13.93
  -3  -1  -1  135.23    9.87
  -2  -3   0   97.82    9.70
  -2   3   0   92.63    8.12
   2   3   0   96.02    8.60
  -2  -3   0   93.43    9.86
   2   3   0   88.21    7.56
   2  -3   0  101.22    9.27
  -2   3   0   94.29    8.54
  -2   3   0   99.12   11.63
  -2  -3   0   88.79    6.95
   2  -3   0   96.44    7.62
   2   3   0   97.89    8.38
  -1  -3   3  161.12   12.44
   1  -3  -3  152.89   11.57
  -1   3   3  168.83   14.33
  -1  -3   3  140.75   12.66
  -1  -3   3  142.59   10.78
  -1  -3   3  151.19   14.20
  -1  -3   3  269.67   29.20
  -1   3   3  161.80   13.10
  -1   3   3  128.21   10.14
  -1   3   3  152.14   12.92
   1   3  -3  145.84   11.04
   1  -3  -3  103.48   12.92
   1   3  -3  133.08   11.92
   1   3  -3  144.88   14.14
   1   3  -3  156.15   11.80
   1   3  -3  152.49   12.89
   1  -3  -3  158.02   12.91
  -2   0  -4   -0.01    0.72
  -2   0  -4   -0.06    0.46
   2   0   4   13.18    6.24
  -2   0  -4    0.27    1.35
  -2   0  -4   -0.00    2.40
  -2   0  -4    0.22    0.60
  -2  -3   1  209.21   20.41
   2  -3  -1  185.25   14.55
   2   3  -1  198.42   15.47
   2  -3  -1  193.73   17.07
  -2   3   1  221.81   17.86
   2   3  -1  221.58   18.46
   2   3  -1  205.18   16.69
   2  -3  -1  184.11   13.31
  -2   3   1  214.77   19.51
  -2  -3   1  205.46   24.41
   2   3  -1  211.75   16.59
   2  -3  -1  209.25   15.72
  -2  -3   1  210.23   18.38
   2  -3  -1  220.36   17.89
  -2  -3   1  195.72   15.07
   2   2   3  326.52   33.30
  -2  -2  -3  328.59   26.39
  -2   2  -3  300.25   23.80
   2   2   3  274.00   22.00
  -2  -2  -3  293.26   22.62
   2   2   3  285.61   22.17
   2   2   3  288.11   20.82
   2  -2   3  298.30   28.71
   2  -2   3  274.44   20.59
  -2   2  -3  303.66   23.75
  -2  -2  -3  262.46   26.17
  -2   2  -3  288.24   25.96
   2  -2   3  321.43   23.97
   1   0   5  536.62   47.57
   1   0   5  500.38   39.35
  -1   0  -5  476.90   37.46
  -1   0  -5  436.03   34.48
  -1   0  -5  475.38   37.95
   1   0   5  419.25   32.19
  -1   0  -5  469.83   35.41
  -1  -1   5  578.95   48.31
  -1   1   5  571.08   47.49
   1  -1  -5  601.21   47.42
   1   1  -5  502.46   39.74
  -1   1   5  573.59   44.39
  -1   1   5  552.54   41.08
  -1  -1   5  481.57   38.22
   1   1  -5  597.66   45.78
   1   1  -5  531.88   39.07
   1  -1  -5  523.70   38.24
   1   1  -5  560.44   44.72
   1  -1  -5  535.70   42.84
   1  -1  -5  516.61   40.86
  -3   1   2  107.15    8.97
  -3   1   2  107.47   10.13
   3  -1  -2  115.15   12.14
   3   1  -2  101.55    8.77
  -3  -1   2   97.77    8.21
   3   1  -2   97.08   10.35
  -3  -1   2  118.38    9.97
   3  -1  -2  104.77    8.81
   3   1  -2   97.15    7.89
  -3  -1   2  103.99   11.15
  -3  -1   2  105.27    8.90
  -3   1   2  107.86    9.10
  -3  -1   2   71.58   11.22
   2   3   1  133.59   10.49
   2   3   1  126.53   17.00
   2  -3   1  139.87   10.54
   2  -3   1  135.36   10.72
  -2  -3  -1  135.15   10.94
  -2   3  -1  143.94   15.96
  -2   3  -1  137.62   11.77
  -2  -3  -1  135.27   12.11
   2   3   1  124.45    9.83
   2   3   1  133.83   11.31
  -2   3  -1  124.71   10.25
   1   3   3   30.53   14.90
  -1  -3  -3   37.28    4.40
  -1   3  -3   38.27    8.53
  -1   3  -3   39.82    5.04
  -1   3  -3   37.28    3.19
   1   3   3   38.20    4.75
   1   3   3   39.07    3.54
   1  -3   3   43.49    4.14
   1   3   3   34.45    3.31
   1  -3   3   31.87    3.85
   1  -3   3   36.53    4.76
  -1   3  -3   32.94    3.22
  -1  -3  -3   34.99    3.12
  -1  -3  -3   37.84    3.78
  -1  -3  -3   39.40    6.19
  -1   3  -3   34.36    3.15
   3   0   2  548.82   39.80
   3   0   2  528.61   46.80
  -3   0  -2  509.03   37.38
  -3   0  -2  590.92   47.05
  -3   0  -2  599.49   43.43
   3   0   2  574.71   44.21
   3   0   2  561.53   41.21
  -3   0  -2  584.23   44.33
   0   4   0  889.70   68.87
   0  -4   0  817.21   65.20
   0  -4   0  870.00   66.09
   0  -4   0  734.91   63.74
   0   4   0  805.97   65.47
   0  -4   0  863.31   66.75
   0   4   0  881.93   68.91
  -2  -1  -4  228.39   17.48
  -2   1  -4  235.88   17.25
   2   1   4  234.71   18.73
   2  -1   4  273.84   21.04
  -2   1  -4  206.78   15.44
  -2  -1  -4  231.63   16.69
  -2  -1  -4  244.58   20.25
  -2  -1  -4  273.39   22.58
  -2  -1  -4  234.25   18.44
   2   1   4  288.18   26.21
  -2   1  -4  240.57   18.92
  -2  -1  -4  270.46   23.54
  -2   1  -4  253.63   21.37
   2  -1   4  249.13   23.36
  -2   1  -4  279.06   24.34
   1   1   5  129.46   11.12
  -1  -1  -5  153.86   13.62
  -1   1  -5  153.13   12.22
  -1   1  -5  164.29   14.45
   1  -1   5  147.74   13.98
  -1   1  -5  139.98   11.44
  -1   1  -5  133.56   11.33
  -1  -1  -5  149.43   12.49
  -1  -1  -5  138.65   10.76
  -1  -1  -5  143.88   12.44
   1  -1   5  186.38   16.90
  -1  -1  -5  150.94   13.88
   1  -1   5  151.55   12.26
   1   1   5  139.47   14.05
   1   1   5  143.60   12.75
   2   3  -2   20.22    5.03
   2  -3  -2   18.18    3.10
   2  -3  -2   23.95    3.30
  -2   3   2   16.94    2.72
  -2   3   2   19.28    4.32
  -2   3   2   22.07    4.17
   2  -3  -2   18.72    2.38
  -2  -3   2   18.06    2.05
  -2  -3   2   19.02    3.41
   2   3  -2   20.37    3.97
   2   3  -2   19.14    3.07
  -2  -3   2   16.94   17.40
  -2  -3   2   18.00    3.20
  -2   3   2   17.91    1.78
   2   3  -2   19.63    2.61
   0  -4   1  183.75   14.16
   0   4   1  205.44   17.46
   0  -4   1  183.43   14.14
   0  -4  -1  171.56   15.16
   0   4  -1  186.57   16.26
   0   4  -1  181.32   14.76
   0  -4   1  189.62   15.86
   0  -4   1  205.84   20.65
   0   4  -1  177.75   14.83
   0  -4  -1  178.52   13.51
   0  -4  -1  160.40   17.35
   0   4   1  197.65   15.57
   0   4   1  192.00   16.26
   0  -4  -1  194.58   15.30
  -3   1  -2  226.25   16.44
  -3   1  -2  227.27   17.41
  -3  -1  -2  226.72   16.71
  -3  -1  -2  252.23   19.42
   3   1   2  256.48   22.85
   3  -1   2  234.73   17.24
  -3   1  -2  245.74   20.69
   3  -1   2  248.04   17.69
   3  -1   2  251.16   19.32
   3   1   2  234.50   16.92
   3   1   2  252.24   20.74
   3  -1   2  249.28   28.83
  -3   1  -2  246.22   18.62
  -3  -1  -2  288.23   24.88
  -3   0   3  113.33    9.74
  -3   0   3  104.59    8.68
   3   0  -3   97.86    7.50
   3   0  -3  111.82   10.47
   3   0  -3  100.21    8.12
   3   0  -3  104.70   12.51
  -3   0   3   95.56    8.62
   3   2   0   16.55    3.14
   3   2   0   17.09    2.12
  -3  -2   0   19.18    3.37
   3   2   0   15.47    2.77
   3  -2   0   18.19    2.58
  -3   2   0   15.73    2.80
  -3  -2   0   17.66    2.22
   3  -2   0   15.43    1.79
  -3   2   0   16.46    2.33
   3   2   0   16.97    4.45
  -3   2   0   17.70    2.01
   3  -2   0   18.21    6.28
  -3   2   0   17.73    2.90
   3  -2   0   16.11    1.97
  -3  -2   0   20.61   12.87
  -3  -2   1  112.13   13.58
  -3  -2   1  160.48   13.04
   3  -2  -1  164.47   12.90
  -3   2   1  162.89   14.68
   3  -2  -1  163.79   13.73
   3  -2  -1  154.94   12.02
   3   2  -1  158.70   14.73
  -3  -2   1  165.85   13.87
   3   2  -1  154.37   12.54
   3   2  -1  154.34   12.68
  -3   2   1  154.42   12.66
  -3   2   1  160.50   12.62
   2  -3   2  716.82   54.77
   2  -3   2  687.23   52.34
  -2  -3  -2  728.20   56.09
  -2   3  -2  751.54   59.37
  -2   3  -2  657.31   51.18
   2   3   2  653.39   58.48
  -2  -3  -2  810.69   75.93
  -2  -3  -2  659.82   52.72
   2   3   2  748.40   56.59
   2   3   2  640.82   50.25
  -2   3  -2  689.04   61.15
   2   3   2  704.21   56.49
   0  -2  -5  133.34   11.43
   0   2  -5  141.94   14.05
   0  -2  -5  183.61   14.17
   0  -2   5  138.31   12.87
   0  -2   5  140.64   12.41
   0  -2  -5  136.21   13.16
   0   2   5  114.52   11.12
   0   2   5  140.11   15.90
   0   2   5  125.55   10.42
   0   2   5  126.95    9.71
   0  -2  -5  146.49   16.30
   0  -2   5  137.08   11.31
   0  -2  -5  137.57   13.22
   0  -2   5  132.37   11.25
   0   2  -5  136.94   12.08
   0  -2  -5  136.09   11.89
   0   2  -5  137.93   11.29
   1   4   0  266.78   20.10
   1   4   0  272.58   22.46
   1  -4   0  257.80   23.69
   1   4   0  276.70   21.95
  -1  -4   0  291.86   23.86
   1   4   0  298.85   22.80
  -1  -4   0  269.41   19.02
  -1  -4   0  228.46   20.82
   1  -4   0  306.79   23.18
  -1  -4   0  302.66   32.01
  -1   4   0  276.01   21.78
  -1   4   0  302.34   24.35
   1  -4   0  244.87   19.53
  -1   4   0  285.33   23.16
   1  -4   0  328.63   25.45
  -2   2   4   39.11    4.07
  -2   2   4   39.83    4.21
   2  -2  -4   37.54    4.20
   2   2  -4   40.88    4.75
   2   2  -4   33.92    4.26
   2  -2  -4   36.73    3.47
   2  -2  -4   37.99    3.87
  -2  -2   4   39.40    4.10
   2  -2  -4   42.00    4.29
   2   2  -4   32.96    6.69
   2   2  -4   35.41    3.14
   2   2  -4   38.29    4.28
  -2  -2   4   42.78    5.31
  -2  -2   4   35.87    9.61
  -2  -2   4   37.76    3.91
   0  -3  -4  550.70   45.66
   0   3  -4  533.42   46.99
   0  -3  -4  501.38   39.56
   0  -3  -4  453.66   37.98
   0  -3   4  524.32   40.22
   0   3   4  463.63   41.39
   0  -3   4  516.61   42.68
   0   3   4  525.40   40.46
   0  -3   4  528.90   42.80
   0   3   4  463.77   36.14
   0   3   4  562.79   45.53
   0  -3  -4  505.48   39.81
   0   3  -4  431.13   31.69
   0  -3  -4  480.73   37.29
   0   3  -4  448.50   33.25
   0   3  -4  508.28   40.20
   0   3  -4  509.51   39.31
   3  -2   1   67.64    5.48
  -3   2  -1   65.21    5.63
   3  -2   1   69.96    7.08
  -3   2  -1   60.12    6.35
   3  -2   1   69.05    5.43
  -3   2  -1   66.62    6.88
   3   2   1   55.36    5.75
  -3   2  -1   72.78    5.79
  -3  -2  -1   67.94    5.87
   3  -2   1   75.22    6.12
  -3  -2  -1   74.65   10.05
   3   2   1   81.63    9.65
  -3  -2  -1   79.43    7.78
   3   2   1   69.44    7.11
   3   2   1   73.55    6.41
   3  -1  -3  121.46    9.69
   3  -1  -3  126.33   10.56
   3   1  -3  138.13   12.65
   3  -1  -3  152.87   14.65
   3   1  -3  125.18   10.30
  -3  -1   3  140.89   11.85
   3   1  -3  130.16   11.10
   3  -1  -3  112.04    8.81
  -3  -1   3  124.02   11.43
  -3  -1   3  126.59   10.40
  -3   1   3  132.14   11.11
  -3   1   3  135.87   12.11
   1  -4  -1   26.59    3.62
  -1  -4   1   20.17    3.97
   1   4  -1   19.74    2.18
  -1   4   1   24.61    3.18
   1  -4  -1   26.24    3.03
   1   4  -1   23.87    4.39
  -1  -4   1   24.58    3.73
  -1   4   1   21.84    2.89
  -1  -4   1   30.61   10.88
   1   4  -1   22.70    2.74
   1  -4  -1   21.21    2.60
  -1   4   1   27.33    4.15
   1   4  -1   23.19    3.32
   1  -4  -1   23.61    3.95
  -1  -4   1   22.73    2.32
  -2   0   5   59.88    6.16
   2   0  -5   59.29    5.82
  -2   0   5   60.33    5.60
   2   0  -5   61.00    7.37
   2   0  -5   53.87    4.72
   2   0  -5   59.68    7.95
  -1  -4  -1   92.83   14.71
   1  -4   1   93.10    7.54
   1   4   1   91.46    8.75
   1  -4   1   98.06    8.64
   1   4   1   98.41    8.19
  -1  -4  -1   88.26    8.33
  -1   4  -1   89.87    7.77
  -1   4  -1   83.96    7.69
  -1   4  -1   96.31    8.64
   1  -4   1   82.77    7.18
  -1  -4  -1   91.16    6.62
   1  -4   1   96.64   11.01
   0   4  -2   64.98    5.65
   0   4  -2   68.41    6.22
   0  -4   2   80.73    6.70
   0  -4   2   67.74    7.68
   0  -4  -2   69.71    5.89
   0   4   2   75.60    6.98
   0  -4  -2   79.43   10.17
   0  -4  -2   70.11    6.65
   0   4  -2   68.29    6.51
   0   4   2   80.09    8.13
   0   4   2   78.98    7.12
   0  -4  -2   67.88    6.60
   0   4  -2   71.10    6.25
   0  -4   2   83.16   11.98
  -1  -2   5  225.28   18.66
  -1   2   5  228.20   17.97
   1   2  -5  246.16   20.56
   1  -2  -5  241.23   21.12
  -1  -2   5  224.87   18.80
  -1   2   5  233.40   21.98
   1  -2  -5  234.87   17.43
   1  -2  -5  278.74   28.47
  -1   2   5  248.85   19.19
   1   2  -5  220.60   18.99
  -1  -2   5  229.82   19.35
   1   2  -5  224.91   16.98
   1   2  -5  248.50   19.27
  -1  -2   5  258.85   22.58
  -1  -2   5  222.80   22.40
   1  -2  -5  252.84   21.51
  -3  -2   2  120.30   10.41
  -3  -2   2  128.63   10.64
  -3  -2   2   77.35   12.90
   3   2  -2  130.53   12.15
   3   2  -2  124.39   10.59
  -3   2   2  129.08   10.87
  -3  -2   2  125.70   11.56
  -3  -2   2  138.48   11.54
  -3   2   2  125.94   10.07
  -3   2   2  141.37   13.94
   3  -2  -2  129.62   10.55
   3   2  -2  121.14   10.43
   3   0   3   30.90    6.96
   3   0   3   27.99    3.44
  -3   0  -3   29.72    4.48
  -3   0  -3   23.54    2.25
  -3   0  -3   28.81    3.60
  -1  -3   4  239.49   19.08
  -1  -3   4  247.88   27.45
   1  -3  -4  262.83   20.44
  -1  -3   4  245.99   20.69
  -1   3   4  220.32   17.21
  -1  -3   4  258.02   21.70
  -1  -3   4  238.61   18.62
   1  -3  -4  274.05   23.94
   1   3  -4  247.63   20.26
   1   3  -4  245.96   19.13
   1   3  -4  247.86   19.00
   1   3  -4  264.59   21.79
   1  -3  -4  262.15   21.48
  -1   3   4  290.74   23.04
  -2  -3   3  210.41   17.94
   2   3  -3  207.10   16.45
   2   3  -3  195.53   17.39
   2   3  -3  202.49   17.55
  -2   3   3  180.15   14.76
  -2   3   3  199.55   15.27
  -2  -3   3  222.24   28.48
   2   3  -3  219.69   18.31
  -2   3   3  238.35   21.13
  -2   3   3  234.55   19.03
   2  -3  -3  191.10   15.94
   2  -3  -3  201.63   15.61
  -2  -3   3  205.34   16.03
  -2  -3   3  197.66   17.40
   2  -3  -3  217.42   17.61
  -2   2  -4   47.80    5.66
  -2  -2  -4   50.73    7.53
   2   2   4   45.85    4.94
   2  -2   4   49.66    4.81
  -2   2  -4   48.12    6.58
   2   2   4   47.01    4.88
  -2  -2  -4   52.82    9.79
  -2  -2  -4   47.29    5.38
   2   2   4   41.88    8.12
   2  -2   4   44.91    4.47
   2  -2   4   49.36    7.79
   2  -1  -5  288.55   21.97
  -2  -1   5  295.29   21.84
  -2  -1   5  303.58   24.44
  -2  -1   5  316.62   27.79
   2   1  -5  297.10   24.74
  -2   1   5  313.22   24.56
  -2   1   5  290.75   25.22
   2   1  -5  292.83   22.50
   2  -1  -5  307.35   25.25
   2   1  -5  289.38   22.64
   2  -1  -5  290.73   23.98
   2  -1  -5  316.37   25.36
   2   1  -5  332.72   31.10
   0   0  -6  143.90   12.95
   0   0   6   98.92    9.76
   0   0  -6  126.30   10.78
   0   0  -6  132.82   11.89
   0   0  -6  132.66   12.03
   0   0   6  112.95   15.67
   0   0  -6  142.02   11.66
  -1  -2  -5   76.53    7.06
  -1  -2  -5   87.80    8.21
  -1  -2  -5   59.89    6.06
  -1  -2  -5   85.21    9.17
   1   2   5   68.82    7.17
  -1   2  -5   71.59    6.62
  -1   2  -5   85.56    7.66
  -1  -2  -5   80.87    8.54
   1  -2   5   84.59    9.74
   1   2   5   78.19    8.73
   1  -2   5   62.12    7.14
   1  -2   5   85.73    7.66
  -1   2  -5   82.56   12.23
   1   2   5   79.50    9.16
  -1  -3  -4  321.82   31.03
  -1  -3  -4  278.44   24.30
  -1   3  -4  292.06   28.77
  -1   3  -4  290.48   23.96
   1  -3   4  255.68   22.49
  -1   3  -4  256.26   20.08
   1   3   4  245.33   21.93
   1  -3   4  258.81   20.94
  -1  -3  -4  237.83   19.10
   1  -3   4  291.82   22.47
   1   3   4  250.69   19.79
   1   3   4  257.39   19.53
   1   3   4  230.91   25.78
   1   3   4  269.49   22.45
  -1  -3  -4  267.37   21.97
  -1  -4   2    2.70    0.79
   1   4  -2    2.25    0.85
   1   4  -2    2.58    1.83
  -1  -4   2    0.06    3.61
  -1  -4   2    2.77    1.80
   1  -4  -2    2.73    1.20
  -1  -4   2    3.74    8.77
  -1   4   2    1.82    1.27
   1   4  -2    2.70    1.74
   1  -4  -2    2.88    1.93
   1  -4  -2    2.78    1.23
   1   4  -2    2.78    1.04
   1  -4  -2    4.21    1.89
  -1   4   2    4.30    1.57
  -1   4   2    3.32    2.12
   3  -1   3    7.42    1.57
   3  -1   3    6.83    6.05
  -3  -1  -3    8.21    2.24
   3   1   3    7.29    4.43
  -3  -1  -3    8.71    2.83
  -3   1  -3    7.87    2.19
  -3   1  -3    7.84    1.96
   3  -1   3    7.54    1.37
   3   1   3    8.12    2.05
   3  -2   2  306.32   27.89
  -3  -2  -2  327.49   25.66
   3  -2   2  386.91   29.27
   3  -2   2  336.85   24.39
  -3   2  -2  349.13   29.64
  -3   2  -2  353.76   26.40
  -3   2  -2  361.42   27.31
  -3   2  -2  358.53   28.73
  -3  -2  -2  436.99   40.38
  -3  -2  -2  387.04   29.91
   3   2   2  368.28   27.42
   3   2   2  356.92   28.15
   3   2   2  275.48   23.17
   3   2   2  426.58   36.71
   3  -2   2  346.56   26.13
   1   4   2   11.69    2.48
   1  -4   2   10.23    1.40
  -1   4  -2   10.69    2.24
  -1   4  -2    8.49    1.50
  -1   4  -2    8.36    2.10
   1  -4   2    7.45    1.56
  -1   4  -2    8.85    9.51
  -1  -4  -2    9.74    6.61
  -1  -4  -2    9.28    1.32
   1   4   2    7.31    1.16
   1   4   2    8.95    2.50
  -1  -4  -2    8.69    2.24
   1  -4   2   11.84    1.91
  -2   0  -5   -0.00    0.89
  -2   0  -5    0.23    0.69
  -2   0  -5    0.01    0.54
  -2   0  -5    0.38    2.18
   2   0   5   -0.12    2.31
   2   0   5   -0.00    0.73
  -2   0  -5    0.03    4.77
   1   0  -6   57.30    5.89
   1   0  -6   51.38    5.49
   1   0  -6   52.16    7.03
  -1   0   6   51.02    8.43
   1   0  -6   54.44    6.25
  -1   0   6   46.65    4.98
  -2  -3  -3   25.04    3.52
  -2   3  -3   27.02    9.40
   2   3   3   21.85    2.67
   2  -3   3   23.85    2.92
  -2  -3  -3   30.22   11.53
  -2   3  -3   23.15    3.40
  -2  -3  -3   26.59    3.34
   2   3   3   20.68    2.21
   2   3   3   26.28    3.69
   2   3   3   26.22   11.79
   2  -3   3   25.72    4.13
   0  -1   6   43.11    5.04
   0   1  -6   38.27    5.22
   0   1  -6   45.84    6.47
   0   1   6   33.70    4.07
   0   1  -6   47.30    5.47
   0  -1  -6   44.86    5.54
   0   1   6   38.00    5.05
   0  -1   6   39.63    4.65
   0   1  -6   42.70    5.11
   0  -1  -6   43.26    5.78
   0   1   6   46.47    9.90
   0  -1  -6   41.91    5.08
   0  -1   6   41.35    5.86
   0  -1  -6   38.49    4.48
   0  -1  -6   43.05    5.93
   3   0  -4  518.36   41.40
   3   0  -4  451.49   36.27
  -3   0   4  549.56   43.03
  -3   0   4  554.37   44.32
   3   0  -4  481.76   37.41
   3   0  -4  545.71   45.09
  -3   2   3   83.30    8.42
  -3  -2   3   85.33    7.56
  -3   2   3   91.57   11.58
  -3  -2   3   76.29    7.36
   3  -2  -3   82.93    7.30
  -3  -2   3   88.30    7.96
  -3  -2   3   76.89    7.15
   3  -2  -3   70.96    7.07
   3   2  -3   75.71    7.12
  -3   2   3   73.66    6.56
   3   2  -3   77.54    8.06
   3   2  -3   81.21    7.56
  -3  -2   3   62.84    8.48
   0   4  -3   22.10    2.93
   0   4  -3   21.75    2.47
   0   4   3   24.63    3.81
   0  -4   3   19.75    3.73
   0   4   3   23.49    2.97
   0  -4  -3   23.06    2.68
   0   4  -3   22.49    3.09
   0  -4   3   24.83   10.96
   0   4   3   26.03    3.93
   0  -4   3   22.05    3.31
   0  -4   3   23.34    2.63
   0  -4  -3   19.52    5.03
   0  -4  -3   22.69    3.84
   0   4  -3   20.49    2.71
  -2  -1  -5  271.82   22.78
   2  -1   5  262.76   25.31
  -2  -1  -5  360.21   35.12
  -2  -1  -5  271.94   23.01
   2   1   5  241.75   23.17
   2  -1   5  267.42   21.13
  -2  -1  -5  229.84   17.58
  -2  -1  -5  252.24   20.21
  -2   1  -5  286.44   24.63
  -2  -1  -5  224.73   18.55
   2   1   5  238.70   19.50
   2  -1   5  257.90   20.41
  -2   1  -5  264.95   21.00
   1  -1  -6  362.83   30.27
   1   1  -6  359.21   28.05
   1   1  -6  346.66   28.96
   1  -1  -6  314.64   26.31
   1  -1  -6  353.35   30.63
   1  -1  -6  340.26   28.81
  -1   1   6  326.45   30.06
  -1   1   6  318.30   25.09
  -1  -1   6  223.32   22.19
  -1  -1   6  304.28   26.67
  -1   0  -6  108.68   10.92
  -1   0  -6  107.36    9.59
   1   0   6  109.86   11.14
  -1   0  -6   98.29   10.63
  -1   0  -6  104.33    9.69
  -1   0  -6  101.71    9.15
   1   0   6   95.84    9.82
  -3   1   4   25.84    3.54
   3  -1  -4   25.22    5.05
  -3  -1   4   26.67    3.56
   3  -1  -4   22.11    2.71
  -3  -1   4   26.24    3.20
   3   1  -4   22.21    3.05
  -3   1   4   26.94    3.33
   3   1  -4   25.93    3.28
  -3  -1   4   24.83    3.60
   3  -1  -4   26.35    3.05
   3  -1  -4   26.36    3.20
   3   1  -4   22.72    5.83
   2   4   0  169.26   13.87
   2  -4   0  163.37   17.13
  -2   4   0  184.32   15.68
  -2  -4   0  197.30   17.28
  -2  -4   0  168.95   17.19
   2   4   0  193.72   16.68
  -2   4   0  192.96   16.96
  -2  -4   0  255.69   29.67
   2  -4   0  187.37   14.82
   2   4   0  180.32   15.20
  -3  -3   0   12.88    2.31
   3   3   0   14.15    2.37
   3  -3   0   13.43    1.85
   3   3   0   12.64    2.48
   3   3   0   12.47    2.41
  -3  -3   0   10.92    7.39
  -3  -3   0   13.15    2.05
  -3   3   0   13.42    3.10
  -3   3   0   13.70    3.29
  -3   3   0   11.51    5.37
   3   3   0    3.89    5.26
  -1  -4   3  133.80   27.74
   1   4  -3  113.45    9.58
   1   4  -3  128.15   10.43
   1  -4  -3  138.22   11.34
  -1   4   3  146.69   12.80
  -1  -4   3  119.44   12.24
   1   4  -3  138.53   12.50
   1  -4  -3  148.13   13.18
  -1  -4   3  141.62   13.22
  -1   4   3  155.40   13.87
   1   4  -3  125.88   11.19
  -1   4   3  137.28   12.50
  -1  -4   3  129.07   11.49
   2   2  -5   40.53    4.33
  -2   2   5   40.74    4.61
   2   2  -5   42.47    4.71
  -2   2   5   43.40    5.01
   2  -2  -5   45.08    4.53
   2  -2  -5   47.60    6.66
   2  -2  -5   59.40    6.07
  -2   2   5   42.62    4.35
   2   2  -5   43.91    5.37
   2   2  -5   44.13   12.43
   2   2  -5   40.33    5.54
  -2  -2   5   41.61    4.44
   2  -4  -1  291.17   27.27
   2  -4  -1  416.91   31.82
   2   4  -1  368.53   30.15
   2   4  -1  336.01   27.94
  -2   4   1  372.36   31.56
  -2  -4   1  346.28   41.06
  -2   4   1  390.07   33.50
   3   3  -1   79.50    7.64
  -3   3   1   88.25   11.09
  -3  -3   1   86.15    8.98
  -3  -3   1   83.64    7.27
  -3  -3   1   88.14   13.43
  -3   3   1   86.99    8.26
   3   3  -1   79.80    7.31
  -3  -3   1   85.47   10.28
   3   3  -1   83.46    7.75
   3  -3  -1   87.43    7.47
  -1   1  -6  240.13   21.35
  -1   1  -6  225.66   19.91
  -1   1  -6  209.58   17.69
  -1   1  -6  236.59   19.71
  -1  -1  -6  221.91   19.64
  -1  -1  -6  224.16   19.13
  -1  -1  -6  225.21   19.59
   1  -1   6  204.46   18.78
   1   1   6  228.26   21.08
  -1  -1  -6  235.52   19.72
   1  -1   6  216.79   19.12
   1   1   6  216.15   23.34
  -1  -1  -6  219.43   17.36
   0  -3  -5    5.95    2.89
   0   3   5    7.41    1.97
   0  -3   5    7.55    1.90
   0   3   5    0.04    8.52
   0   3   5    6.79    1.43
   0   3  -5    7.04    2.88
   0  -3  -5    6.77    2.43
   0  -3  -5    8.12    3.36
   0  -3  -5    8.97    8.81
   0  -3   5    8.48    2.62
   0  -3   5    7.79    2.27
   0   3  -5    8.41    5.68
   0   3  -5    6.74    1.74
  -2   4  -1  555.06   54.58
   2   4   1  570.21   46.99
  -2   4  -1  584.29   47.54
   2  -4   1  589.47   45.89
  -2  -4  -1  634.48   60.89
  -2   4  -1  502.76   40.54
  -2  -4  -1  547.21   42.02
   2   4   1  467.75   36.94
   2   4   1  588.65   46.71
  -2   3   4   96.28    8.61
  -2  -3   4  109.58   10.14
  -2   3   4  104.71    9.13
   2   3  -4   92.18   13.01
   2   3  -4  112.73   13.31
  -2   3   4  131.81   13.63
   2  -3  -4  115.52    9.33
  -2  -3   4   91.03   21.90
  -2   3   4  122.51   10.74
   2  -3  -4  109.11   10.10
   2   3  -4  111.77    9.52
  -2  -3   4  109.89    9.28
   2   3  -4  121.23   11.25
   1   4   3   19.21    2.20
   1  -4   3   18.96    2.56
  -1   4  -3   21.10    2.53
  -1   4  -3   26.13   20.90
  -1   4  -3   21.60    2.80
  -1   4  -3   27.09    3.52
   1   4   3   22.44    9.38
   1   4   3   25.92    2.95
   1   4   3   24.74    4.10
  -1   4  -3   22.14    2.46
  -1  -4  -3   19.56   10.16
  -3   2  -3    4.64    2.11
  -3  -2  -3    3.54    1.55
  -3   2  -3    3.66    2.73
  -3   2  -3    3.67    2.39
   3   2   3    2.35    1.04
   3  -2   3    5.24    1.25
   3  -2   3    3.18    4.40
  -3  -2  -3    4.33    2.31
  -3  -2  -3    0.11    7.29
  -3   0  -4  397.44   34.08
  -3   0  -4  381.46   32.77
  -3   3  -1    9.44    2.26
  -3  -3  -1    0.66   15.53
  -3  -3  -1   10.01    1.81
  -3   3  -1   10.58   10.38
   3   3   1    9.32    2.06
   3   3   1    9.80    1.80
   3  -3   1    9.40    1.40
   3  -3   1   10.26    1.82
  -3  -3  -1   10.03    1.93
   3   3   1    9.85    1.84
  -3   3  -1    8.89    1.66
  -4   0   0   40.79    4.47
  -4   0   0   48.68    5.91
   4   0   0   44.15    5.23
  -4   0   0   45.44    5.11
  -4   0   1  164.03   13.78
  -4   0   1  168.31   14.17
   0  -2  -6   60.93    9.79
   0   2   6   67.44   16.56
   0  -2  -6   63.57    7.49
   0  -2   6   49.65    5.70
   0   2  -6   60.21    5.94
   0  -2   6   52.15    6.23
   0   2  -6   60.17    7.69
   0   2  -6   62.49    8.34
   1  -3  -5  203.36   28.75
   1   3  -5  144.96   11.60
   1  -3  -5  173.18   13.80
  -1   3   5  148.52   12.35
  -1   3   5  148.87   15.31
  -1   3   5  180.96   15.41
  -1  -3   5  141.02   11.53
  -1  -3   5  168.07   14.96
   1  -3  -5  182.59   18.27
   1   3  -5  151.69   12.63
   1   3  -5  173.21   15.28
  -1  -3   5  150.89   26.16
   1   3  -5  175.06   14.47
  -1  -3   5  172.33   16.19
  -3  -3   2  339.87   39.57
   3   3  -2  339.11   27.76
   3   3  -2  342.29   28.09
  -3   3   2  343.76   28.10
  -3   3   2  383.43   35.23
  -3  -3   2  337.00   29.86
   3   3  -2  350.06   30.03
  -3  -3   2  324.90   25.76
  -3  -3   2  365.91   30.34
   2   4  -2   75.84   10.01
  -2   4   2   82.22   10.43
  -2  -4   2   64.18   18.13
  -2   4   2   90.17    8.88
   2   4  -2   77.11    7.93
  -3  -1  -4   18.02    5.66
  -3   1  -4   16.45    2.42
   3  -1   4   14.94    1.97
  -3   1  -4   17.59    3.81
  -3   1  -4   16.54    6.13
  -3  -1  -4   19.50    5.29
  -2   0   6   65.64    5.45
   2   0  -6   66.40    5.96
   2   0  -6   67.29    6.97
  -2   0   6   67.07    7.13
   2   0  -6   78.03    8.27
  -4   0  -1   69.38    7.17
   4   0   1   60.42    7.50
  -4   0  -1   71.61    6.88
  -4   0  -1   74.81    7.00
  -4   1   0  150.93   12.61
  -4   1   0  146.99   11.98
  -4  -1   0  161.36   14.87
   4   1   0  143.24   13.79
   4  -1   0  139.92   11.91
  -4  -1   0  152.57   12.90
  -4  -1   0  139.99   12.72
  -2  -2  -5   56.32    7.66
  -2   2  -5   43.14    4.71
   2  -2   5   37.11    4.24
  -2  -2  -5   46.48    6.17
  -2  -2  -5   52.70    9.79
  -2  -2  -5   43.47    4.64
  -2   2  -5   45.82    6.83
  -1   2   6   32.30    3.63
  -1   2   6   33.14   12.87
   1   2  -6   39.08    4.26
   1   2  -6   37.51    4.98
   1  -2  -6   40.50    5.55
   1  -2  -6   34.03    3.23
  -1  -2   6   33.44   10.76
   1  -2  -6   39.35   12.01
  -1  -2   6   36.60    5.03
  -1  -2   6   25.34    3.41
   2   3   4  268.66   22.99
  -2  -3  -4  539.98   53.87
  -2   3  -4  325.59   43.66
  -2   3  -4  378.68   32.89
  -2  -3  -4  337.48   30.21
  -4   1   1   97.25    8.60
  -4  -1   1  103.49    9.34
  -4  -1   1   85.18    9.34
   4   1  -1   69.36    7.73
  -4   1   1  102.28    9.06
  -4  -1   1  109.06   14.09
  -1  -3  -5   28.94    5.19
  -1   3  -5   35.06    9.80
   1  -3   5   28.09    3.82
  -1  -3  -5   34.31    5.92
   1   3   5   26.18   13.36
  -1   3  -5   27.83    3.89
  -1  -3  -5   26.24    3.58
  -1  -3  -5   28.89    5.11
   1   3   5   25.95    9.45
  -1   3  -5   31.11    3.87
  -3  -2   4  312.96   25.49
   3  -2  -4  314.12   25.04
  -3   2   4  287.28   23.50
  -3   2   4  298.15   24.33
  -3  -2   4  308.02   23.81
   3  -2  -4  318.65   26.15
   3   2  -4  277.32   23.58
  -4   0   2    4.25    1.77
  -4   0   2    4.17    2.13
  -2   4  -2  209.08   29.88
  -2  -4  -2  177.93   26.38
  -2   4  -2  198.87   17.16
   2   4   2  147.72   12.09
   2  -4   2  158.75   12.46
   2   4   2  190.57   15.00
  -2   4  -2  162.22   13.40
  -2  -4  -2  162.41   13.09
   2   4   2  195.53   17.25
   0   4  -4   18.86    2.10
   0  -4   4   24.71    8.24
   0   4   4   24.67    4.27
   0   4   4   23.73    3.15
   0   4  -4   21.72    3.18
   0  -4  -4   12.10    4.07
   0   4  -4   27.73    3.63
   0  -4  -4   23.53    2.84
   0  -4  -4   25.51   10.34
   0   4  -4   18.62    2.35
  -3   3  -2  193.38   28.36
  -3   3  -2  193.21   16.90
  -3  -3  -2  199.86   16.61
   3   3   2  173.68   15.54
  -3  -3  -2  194.13   17.07
   3   3   2  179.48   14.18
  -3  -3  -2  215.13   24.30
   2   1  -6  501.41   42.02
   2  -1  -6  535.64   45.53
  -2   1   6  496.22   38.69
   2  -1  -6  496.85   41.70
   2   1  -6  510.87   40.08
   2  -1  -6  453.91   35.15
  -2  -1   6  506.19   41.32
  -2   1   6  505.25   43.35
   2   1  -6  437.10   34.15
  -2  -1   6  462.99   34.43
  -3   0   5   93.03    7.93
  -3   0   5   91.31    8.91
   3   0  -5   87.87    7.82
   3   0  -5   84.55    8.18
   4  -1   1  130.37   13.09
  -4  -1  -1  155.18   14.17
  -4  -1  -1  153.61   13.97
  -4   1  -1  132.65   12.17
   4  -1   1  140.35   11.18
  -4   1  -1  154.81   12.78
  -4   1  -1  142.08   11.27
   0   5   0    0.00    0.91
   0   5   0   -0.02    0.98
   0   5   0   -0.18    1.27
   0  -5   0    0.00    7.03
   0  -5   0   -0.02    0.46
  -1   2  -6    1.97    1.05
  -1  -2  -6    2.23    2.04
  -1   2  -6    2.83    1.50
   1   2   6    1.74    3.14
  -1   2  -6    0.01    3.70
  -1   2  -6    1.77    1.25
   1  -2   6    2.39    1.70
  -1  -2  -6    1.34    1.40
  -1  -2  -6   -0.06    2.25
   1   2   6    1.48    7.07
  -4   1   2   70.10    6.80
  -4   1   2   68.14    7.47
  -4  -1   2   73.53    7.24
  -4  -1   2   75.47    8.98
   0  -5   1   15.87    9.83
   0  -5  -1   14.88    6.98
   0   5  -1   14.46    2.39
   0   5   1   14.37    2.91
   0   5   1   14.24    2.44
   0  -5  -1   13.89    1.79
   0   5  -1   13.48    3.52
   0   5   1   15.86    2.77
   0   5  -1   14.37    2.45
   1   4  -4  204.84   17.21
  -1   4   4  236.30   20.83
  -1  -4   4  209.93   44.17
   1   4  -4  173.83   14.18
   1   4  -4  186.69   15.14
   1  -4  -4  218.28   20.76
   1   4  -4  215.74   18.83
  -1  -4   4  184.51   16.41
  -1   4   4  227.98   19.56
   3   1  -5   40.91    4.17
   3   1  -5   45.29    5.12
   3  -1  -5   41.36    5.29
  -3   1   5   72.25    7.32
  -3  -1   5   46.44    4.58
  -3  -1   5   49.03    5.61
   3  -1  -5   50.37    5.50
  -3   1   5   49.31    4.99
   3   3  -3   88.90    8.79
  -3  -3   3   85.31    7.61
  -3  -3   3   72.45   12.55
  -3   3   3   90.78    8.62
  -3  -3   3   87.01    9.68
  -3   3   3  104.55   21.35
   3   3  -3   85.47   10.74
  -4   0  -2  635.43   50.36
  -4   0  -2  630.96   54.40
  -2   4   3    2.42    1.80
   2   4  -3    2.23    4.28
   2   4  -3    2.15    1.84
   2  -4  -3    1.81    1.37
  -2   4   3    0.02    3.93
  -2  -4   3    2.38   14.64
  -2   0  -6  152.29   14.31
  -2   0  -6  145.72   11.92
  -2   0  -6  124.79   10.66
   2   0   6  152.97   14.04
  -2   0  -6  140.14   12.13
   0   0  -7    3.84    2.21
   0   0  -7    3.41    1.62
   0   0   7    2.79    5.55
   1   4   4   33.38    3.61
  -1  -4  -4   37.70    7.77
   1  -4   4   30.24    3.72
  -1   4  -4   31.51    3.50
   1   4   4   28.98   10.12
   1   4   4   35.00    4.86
  -1   4  -4   42.90   16.33
  -1   4  -4   39.38    4.78
   1   4   4   26.86    2.97
   1   5   0  222.82   18.36
  -1   5   0  179.26   15.49
   1   5   0  194.66   17.46
  -1   5   0  231.54   20.17
   1  -5   0  180.25   15.76
   1  -5   0  187.86   19.63
  -1  -5   0  193.59   28.39
  -1   5   0  207.06   17.81
  -4   0   3   76.00    7.72
  -4   0   3   71.81    7.38
  -3  -2  -4  314.30   25.85
  -3  -2  -4  407.53   40.92
  -3   2  -4  370.33   33.23
  -3   2  -4  370.27   33.59
  -3  -2  -4  445.16   38.26
  -3  -2  -4  377.53   32.83
  -3   2  -4  362.07   30.73
  -4   1  -2   69.72    6.53
  -4   1  -2   67.60    7.49
  -4  -1  -2   74.21    8.24
  -4  -1  -2   71.19    7.79
  -1   0   7    9.59    7.37
   1   0  -7    5.26    2.33
   1   0  -7   -0.09    1.55
  -1   5   1  118.84   11.08
   1  -5  -1   90.79   12.34
   1   5  -1  106.84   10.82
  -1  -5   1  124.52   30.97
  -1   5   1  102.78    9.90
   1   5  -1  119.46   10.50
  -1   5   1  126.64   12.14
  -4   2   0   31.75    3.37
  -4   2   0   34.29    5.49
  -4   2   0   33.98    3.75
   4   2   0   36.97    3.89
  -4  -2   0   38.64    8.09
  -4  -2   0   35.37    4.18
  -4  -2   1   93.25    8.60
  -4   2   1   86.86   10.73
  -4   2   1   86.44    7.73
  -4   2   1   87.98    8.12
  -4  -2   1   80.75   10.66
   4   2  -1   89.08    7.90
  -2  -1  -6   83.17    8.36
  -2   1  -6   86.50    8.02
   2  -1   6   77.99    8.15
   2   1   6   95.67   10.04
  -2  -1  -6   94.42    9.70
  -2  -1  -6   74.39    6.56
  -2   1  -6   98.00   10.73
  -2   3   5   62.26    6.17
   2   3  -5   48.91    5.23
   2   3  -5   63.48    7.20
   2   3  -5   54.89    9.62
   2  -3  -5   58.65    6.44
  -2  -3   5   56.82   18.66
   2  -3  -5   73.82   10.32
  -2  -3   5   57.77    5.50
  -2   3   5   52.27    5.28
   1  -5   1    6.31    1.66
  -1   5  -1    6.59    1.85
   1   5   1    9.22    2.89
  -1   5  -1    8.73    3.61
  -1  -5  -1   -0.02    9.34
   1  -5   1    8.35    7.93
  -1   5  -1    7.07    2.30
   1   5   1    8.29    1.99
   0  -1  -7   16.33    3.75
   0   1  -7   17.42    2.77
   0   1  -7   16.92    4.85
   0   1   7   14.90    9.93
   0   1  -7   17.90    3.49
   0  -1   7   11.33    2.50
   0  -1   7   16.44    4.66
   0  -1  -7   17.02    2.92
  -2   4  -3  403.92   64.61
   2   4   3  365.05   29.37
  -2  -4  -3  400.70   43.50
  -2  -4  -3  315.52   26.05
   2   4   3  382.60   33.43
  -2   4  -3  378.54   31.71
   0  -5   2   48.91   16.25
   0   5   2   50.45    5.62
   0   5  -2   43.50    4.57
   0   5  -2   45.20    5.33
   0   5   2   49.74    7.60
   0   5  -2   42.81    4.73
   0   5   2   47.22    5.03
   0  -5  -2   41.27    9.20
  -4  -1   3   36.75    5.83
  -4  -1   3   36.43    5.98
  -4   1   3   32.63    4.11
  -4   1   3   35.39    4.38
   3   3   3   20.92    2.30
   3   3   3   18.07    2.98
  -3   3  -3   25.20    9.41
  -3   3  -3   27.77    3.94
  -3  -3  -3   29.81    9.28
  -3  -3  -3   25.83    4.49
  -3   0  -5    0.00    9.48
  -3   0  -5    4.36    2.92
  -2  -2   6   55.54    5.98
  -2   2   6   54.91    6.15
  -2   2   6   57.57    5.55
   2  -2  -6   71.02   13.38
   2   2  -6   57.83    5.52
   2  -2  -6   56.62    6.58
   2   2  -6   57.28    6.90
   2   2  -6   50.84    7.49
  -4   2  -1  124.11   13.66
  -4   2  -1  120.87   11.43
  -4   2  -1  116.67    9.56
  -4  -2  -1  115.41   14.40
  -4  -2  -1  142.35   12.33
   4   2   1  126.51   10.43
  -4   2  -1  117.69    9.71
   1  -1  -7   99.26   10.56
  -1   1   7   96.11   15.61
   1   1  -7   95.76   10.14
   1   1  -7  102.91    9.30
   1  -1  -7   96.35   11.38
  -1  -1   7   93.73   12.25
   0   3   6   47.98   13.89
   0  -3  -6   61.73   13.75
   0   3  -6   52.16    6.99
   0  -3  -6   59.94    9.27
   0   3  -6   54.37    5.75
   0   3  -6   59.82   10.06
  -1   0  -7  238.64   21.50
   1   0   7  235.76   23.44
  -1   0  -7  223.53   20.83
  -1   0  -7  234.46   19.24
   4   2  -2   15.24    2.57
  -4   2   2   33.49    3.84
  -4   2   2   34.99    8.04
  -4  -2   2   35.60    4.30
  -4   2   2   35.16    4.24
  -1   5   2    5.95    3.18
   1   5  -2    5.35    3.38
  -1  -5   2    6.86   21.24
  -1   5   2    4.75    2.69
  -1   5   2    5.43    2.66
   1   5  -2    4.82    2.35
  -3   1  -5   94.67   17.21
  -3   1  -5   89.18    8.49
  -3  -1  -5  111.56   20.59
  -3   1  -5   94.14   10.62
  -3  -1  -5   94.88   10.59
   3   2  -5   52.36    6.04
  -3   2   5   52.96    5.75
  -3  -2   5   57.76    7.08
   3  -2  -5   65.19    7.17
   3  -2  -5   44.79    5.25
   3   2  -5   51.99    8.16
  -3   2   5   60.48    6.26
   1   5   2  103.41   11.18
  -1  -5  -2  107.13   19.45
  -1   5  -2   83.37    7.78
   1  -5   2   92.54   19.96
  -1   5  -2  101.07    9.79
   1   5   2  105.04    9.73
  -1   5  -2   78.70    7.32
  -4   0  -3  116.23   11.87
  -4   0  -3  123.62   11.47
  -3   4   0   33.22    4.28
   3   4   0   34.91    7.67
  -3   4   0   38.39   10.03
  -3  -4   0   33.92    4.07
  -3  -4   0   25.96   13.53
   3   4   0   34.31    4.58
  -2   3  -5  147.72   13.97
  -2   3  -5  133.69   23.29
   2   3   5  120.01   13.73
  -2  -3  -5  140.73   16.37
  -2  -3  -5  141.72   15.30
   1   3  -6  213.95   19.34
   1  -3  -6  256.99   35.47
  -1   3   6  192.96   16.21
  -1   3   6  181.56   19.58
   1   3  -6  226.28   19.27
  -1  -3   6  190.76   34.16
   1  -3  -6  236.60   21.80
   3   4  -1   27.35    5.37
  -3  -4   1   24.55   11.28
   3   4  -1   28.08    6.49
  -3  -4   1   28.86    3.21
  -3   4   1   33.23    8.96
  -3   4   1   29.76    4.27
  -1  -1  -7    3.21    1.29
  -1  -1  -7    3.22    1.60
  -1  -1  -7    2.41    2.07
   1   1   7   -1.30    9.96
   1  -1   7    1.91    5.44
  -1   1  -7    2.97    2.90
  -1   1  -7    4.56    1.70
  -1   1  -7    2.68    1.70
  -3   3   4   19.51    3.17
  -3   3   4   16.27    2.31
   3   3  -4   18.90    7.70
  -3  -3   4    9.70    5.79
  -3  -3   4   19.09    2.70
   3   3  -4   19.74    3.51
   0   4  -5  159.51   15.52
   0  -4  -5  134.61   22.63
   0  -4   5  147.42   23.34
   0  -4  -5  145.17   15.88
   0   4   5  126.47   11.55
   0   4  -5  120.17   11.43
   2  -4  -4   10.96    2.52
   2   4  -4   11.70    3.01
  -2  -4   4   14.84   18.77
   2   4  -4   11.75    8.77
  -2   4   4   13.02    2.78
  -2   4   4   14.37    5.15
   3   4   1   93.56   10.19
   3   4   1   96.64   10.01
  -3  -4  -1   87.37    7.87
  -3  -4  -1   84.74   25.81
  -3   4  -1   94.11    9.83
  -3   4  -1   80.15    7.70
  -3   4  -1   80.56   16.76
  -4   2  -2  172.80   16.71
  -4  -2  -2  199.98   16.88
  -4  -2  -2  211.31   22.00
  -4   2  -2  173.35   14.86
  -4   2  -2  190.66   16.39
   4   2   2  185.88   14.78
   0   5   3   72.13    7.49
   0   5  -3   62.06    6.62
   0   5  -3   59.22    5.65
   0  -5  -3   28.34    8.44
   0   5   3   70.44    8.27
   0  -5   3   79.70   21.29
   0   5  -3   65.21    6.56
   0   5   3   64.98    6.25
  -4  -1  -3   84.64    9.29
  -4   1  -3   81.17    9.14
  -4  -1  -3   91.79    9.26
  -4   1  -3   86.96    8.87
  -4   0   4    4.71    2.31
  -4   0   4    5.30    2.22
   2  -2   6  133.45   12.67
  -2  -2  -6  162.07   15.57
  -2  -2  -6  154.79   15.71
  -2   2  -6  152.96   13.67
  -2   2  -6  169.43   19.38
   2   2   6  159.72   17.45
   0  -2   7   56.93    8.91
   0   2  -7   72.56    8.17
   0   2  -7   65.81    7.31
   0   2   7   57.93   18.37
   0   2  -7   63.87    8.51
   0  -2  -7   67.16    8.26
   0  -2  -7   63.05    8.80
  -1  -3  -6   77.72    9.56
  -1   3  -6   75.33    7.63
  -1   3  -6   96.56   22.50
  -1  -3  -6   71.26    8.21
  -1   3  -6   62.62    6.31
   1   3   6   75.67   35.97
  -1  -3  -6   68.71    6.76
   1  -4  -5   73.93    8.83
   1   4  -5   73.99    9.30
   1  -4  -5   77.56   19.93
  -1  -4   5   63.08   65.35
   1   4  -5   60.75    6.15
  -1   4   5   73.30    7.44
   3   0  -6  162.34   14.98
  -3   0   6  180.63   14.46
   3   0  -6  174.49   15.57
  -3   0   6  174.25   15.90
   3   4  -2   23.51    3.82
   3   4  -2   27.68    8.63
  -3  -4   2   23.07   11.17
  -3   4   2   27.66    4.21
  -3   4   2   29.28   11.51
  -2   0   7    0.90    1.90
   2   0  -7    1.44    2.07
   2   0  -7    1.39    2.80
   4  -2  -3   21.97    2.75
  -4   2   3   23.43    3.45
  -4   2   3   20.41    3.50
  -4  -2   3   24.62    4.56
   4   2  -3   14.33    2.50
  -2  -5   0  114.33   24.13
   2   5   0   93.67   11.23
  -2   5   0   96.66   10.53
  -2   5   0  111.32   15.99
   2   5   0  104.37    9.75
   2  -5   0   93.25   11.02
  -1  -2   7   19.97    3.08
   1  -2  -7   24.48    9.93
   1  -2  -7   21.16    5.95
   1   2  -7   21.35    4.06
   1   2  -7   23.60    3.27
  -1   2   7   21.44    9.02
  -4  -1   4   74.29    8.34
  -4  -1   4   75.95    9.06
   4  -1  -4   61.94    6.38
  -4   1   4   69.08    7.33
  -4   1   4   69.67    7.02
   1   5  -3   61.23    8.22
  -1   5   3   60.91    7.18
  -1   5   3   72.21    8.88
  -1   5   3   80.11    8.74
  -1  -5   3   53.30   67.96
   1   5  -3   62.82    6.78
   2   4   4   29.78    7.39
   2   4   4   30.78    3.60
  -2   4  -4   40.21    5.27
   2   4   4   37.91    5.24
  -2   4  -4   42.15   22.35
  -2  -4  -4   38.07    9.51
  -2   5   1   28.28    4.40
  -2   5   1   28.47    7.89
  -2  -5   1   27.31   30.33
   2   5  -1   26.32    4.37
   2   5  -1   27.97    4.52
  -1  -4  -5   12.36    4.69
  -1   4  -5   24.77    5.37
  -1   4  -5   23.02   15.23
   1   4   5   15.00   11.24
  -1  -4  -5   23.41    5.57
   3  -1  -6   34.76    4.43
   3  -1  -6   39.64    6.40
  -3   1   6   38.03    4.11
  -3   1   6   35.11    4.80
  -3  -1   6   35.55    3.59
   3   1  -6   34.87    4.78
   3   1  -6   31.31    3.43
  -3  -1   6   37.26    4.92
   2  -1  -7   36.82    5.35
   2  -1  -7   36.37    6.69
   2   1  -7   38.85    4.36
  -2   1   7   36.19    5.29
  -2  -1   7   37.01    4.93
   2   1  -7   38.21    5.54
   2   5   1   12.71    3.40
   2   5   1   10.94    3.34
  -2   5  -1   11.06    3.45
  -2   5  -1    9.81    3.14
  -2  -5  -1   11.17   10.52
   2  -5   1    9.52    4.73
   1   5   3   44.11    5.10
  -1   5  -3   30.13    3.51
  -1   5  -3   44.00    5.33
  -1  -5  -3   30.95   12.53
   1   5   3   42.50    7.65
   1  -5   3   45.68   10.99
  -3  -3  -4    7.46    8.15
   3   3   4    5.54    1.92
  -3  -3  -4    8.18    5.80
  -3   3  -4    0.37    9.23
  -3   3  -4    7.75    2.28
  -3   4  -2  229.86   20.49
  -3   4  -2  220.41   33.70
  -3  -4  -2  209.73   17.94
  -3  -4  -2  211.74   31.05
   3   4   2  218.67   18.22
   3   4   2  233.00   21.42
  -3   2  -5   50.05    5.73
  -3  -2  -5   50.37    6.89
  -3   2  -5   54.36    8.37
   3  -2   5   41.65    4.66
  -3  -2  -5   63.40   15.81
  -3  -2  -5   57.89    9.18
   4   3   0   28.86    4.52
  -4  -3   0   45.19   10.24
  -4  -3   0   56.43    5.97
  -4   3   0   52.92    5.59
  -4   3   0   53.87    9.07
   4   3   0   54.24    5.64
  -4  -3   1    0.03    4.27
  -4  -3   1    2.80    2.20
   4   3  -1    0.17    1.77
   4   3  -1    3.31    1.94
  -4   3   1   -0.01    6.14
  -4   3   1    2.94    1.58
  -1   2  -7  128.79   15.71
   1  -2   7  106.39   11.00
  -1  -2  -7  123.86   12.79
  -1  -2  -7  113.65    9.77
  -1   2  -7  105.49   10.09
  -1   2  -7  137.05   12.43
   1   2   7  331.77   41.54
   2   5  -2   59.67    7.17
  -2   5   2   70.13   12.06
  -2  -5   2   59.74   23.51
  -2   5   2   69.27    7.99
   2   5  -2   59.46    7.07
   2  -3  -6   71.30   19.73
   2   3  -6   61.58    8.69
  -2   3   6   56.88    5.80
  -2   3   6   49.97    5.39
   2   3  -6   46.42    5.23
  -2  -3   6   52.85    5.49
   2  -3  -6   59.96    7.02
   3   4  -3   36.73   12.01
   3   4  -3   33.70    4.84
  -3  -4   3   25.23   10.23
  -3   4   3   36.19    5.96
  -3   4   3   44.43   23.08
  -4  -3  -1   55.50    6.74
  -4  -3  -1   58.64   11.71
   4   3   1   57.78    5.78
  -4   3  -1   48.98    4.98
  -4   3  -1   55.24    8.21
  -4  -2  -3    8.90    3.96
  -4  -2  -3   11.31    3.56
  -4   2  -3    7.68    1.85
  -4   2  -3    8.51    3.59
  -4   0  -4   48.32    9.57
  -4   0  -4   51.69    7.16
  -2   0  -7   12.29    3.39
  -2   0  -7   11.27    3.05
  -2   0  -7    7.53    1.76
   2   0   7    8.91    3.92
   4   3  -2   30.57    4.13
   4   3  -2   42.22    6.65
  -4  -3   2   42.19    4.73
  -4  -3   2   19.55    8.00
  -4   3   2   44.97   11.54
  -4   3   2   41.52    5.06
   2   5   2  138.69   14.44
  -2   5  -2  104.30   10.00
  -2   5  -2  139.67   13.33
   2   5   2  136.73   12.41
   2  -5   2  125.45   19.17
  -2  -5  -2   79.58   28.77
   0   5   4    1.80    1.47
   0   5   4    2.59    2.31
   0   5  -4   -0.02    1.31
   0   5  -4    2.06    1.44
   0  -5   4    1.21   18.64
   0  -5  -4   -0.06    8.14
  -3  -3   5   16.42    3.47
   3   3  -5   16.15    3.48
  -3   3   5   13.05    2.96
   3  -3  -5   22.01    5.16
   3   3  -5   16.46    9.23
  -3   3   5   18.17    3.07
  -3   0  -6  110.94   12.20
   3   0   6  116.84   11.47
   4   2  -4   29.23    6.17
  -4  -2   4   29.38    4.10
   4  -2  -4   30.98    4.39
  -4   2   4   30.30    5.09
  -4   2   4   27.88    4.60
   4   2  -4   25.83    3.59
  -4   1  -4   52.27    7.27
  -4  -1  -4   57.08   10.95
  -4  -1  -4   54.77    7.66
  -4   1  -4   51.44   10.57
  -2  -4   5    9.07   16.80
   2  -4  -5   13.56   12.00
   2   4  -5    8.50    2.93
  -2   4   5   10.07    2.52
   2   4  -5    8.08    3.87
   2  -4  -5    8.44    3.30
   0   0   8  121.64   17.78
   0   0  -8  129.03   11.68
   0   0  -8  128.35   13.07
   2  -1   7  579.51   51.15
  -2  -1  -7  633.26   54.22
   2   1   7  702.90   69.53
  -2   1  -7  722.85   62.87
  -2  -1  -7  565.07   46.39
  -2   1  -7  651.39   53.84
  -4   0   5    4.40    3.52
  -4   0   5    4.89    2.26
   3   2  -6  141.13   13.72
  -3   2   6  136.55   13.06
   3   2  -6  136.59   22.12
   3  -2  -6  170.47   19.40
  -3   2   6  164.64   15.03
   3  -2  -6  141.69   13.95
  -3  -2   6  143.98   13.43
   2   2  -7   90.64    9.11
  -2  -2   7   88.41    9.60
  -2   2   7   88.16    9.35
   2  -2  -7   90.32    9.76
   2  -2  -7  107.35   20.76
   2   2  -7   92.64   10.11
   3   4   3  206.18   19.15
   3   4   3  191.84   16.96
  -3   4  -3  235.16   39.14
  -3   4  -3  244.11   21.96
  -3  -4  -3  198.47   26.66
  -3  -4  -3  241.60   21.93
   1   5  -4   10.16    1.86
  -1   5   4   15.72    3.35
  -1  -5   4   12.92   35.46
   1  -5  -4   14.75    5.39
   1  -5  -4   15.43   13.11
   1   5  -4   12.51    2.98
  -1   0   8   39.63   10.74
   1   0  -8   52.61    5.86
   1   0  -8   48.68    6.61
   3   1   6   34.82    4.91
   3  -1   6   30.71    4.31
  -3   1  -6   31.57    4.95
  -3   1  -6   35.56    6.41
  -3  -1  -6   34.92    5.76
  -4  -3  -2    3.73    2.09
  -4   3  -2   -0.07    6.86
  -4   3  -2    3.83    3.43
   4   3   2    3.28    1.19
  -4  -3  -2    9.96    7.10
  -2   5   3  214.26   20.10
  -2  -5   3  197.97   39.61
   2   5  -3  185.62   16.80
  -2   5   3  247.32   30.20
   2   5  -3  176.42   16.78
  -2   3  -6   28.73    4.65
  -2  -3  -6   26.06    5.71
  -2  -3  -6   25.92    4.95
   2   3   6   23.00   14.80
  -2   3  -6   27.24   15.85
   0  -1   8   10.38    5.26
   0   1  -8   12.65    2.67
   0   1  -8   11.91    3.19
   0  -1  -8   12.32    3.46
   0  -1  -8   11.64    2.50
   0   1   8   11.21   14.04
   0   3  -7   42.33    7.16
   0   3  -7   43.77    5.24
   0  -3  -7   41.17    7.32
   0  -3  -7   45.30    6.76
   0   3   7   37.44   14.35
   0   3  -7   41.06    5.39
   0   4  -6   16.86    2.98
   0  -4  -6   19.79   11.37
   0   4   6   13.00    5.66
   0   4  -6   15.31    3.06
   0  -4   6   16.39   18.06
   0  -4  -6   18.83    4.75
   4   1  -5   26.64    4.25
   4  -1  -5   33.42    4.13
  -4  -1   5   35.62    5.07
  -4  -1   5   37.32    4.96
  -4   1   5   35.00    4.50
  -4   1   5   33.95    4.62
   1   5   4   99.63    9.60
   1   5   4  109.72   11.74
  -1  -5  -4   59.52   11.49
  -1   5  -4  119.03   11.29
   1  -5   4  168.79   32.04
   4   3  -3   55.86   10.65
   4   3  -3   50.39    6.64
  -4   3   3   58.83   14.05
  -4  -3   3   56.33    5.88
  -4   3   3   59.33    6.75
   1  -1  -8  152.59   13.91
   1   1  -8  156.08   13.89
   1   1  -8  159.95   15.70
   1  -1  -8  152.28   15.33
  -1  -1   8  148.49   14.78
  -1   1   8  135.01   19.60
  -5   0   0  224.74   21.05
  -5   0   0  222.44   19.04
  -5   0   1    5.76    2.10
  -5   0   1    6.82    4.56
  -1  -3   7   30.91   22.95
  -1   3   7   31.58    7.47
   1  -3  -7   50.85   19.50
   1   3  -7   44.86    5.94
   1   3  -7   43.37    5.22
   1  -3  -7   45.53    7.78
  -2  -4  -5   62.84    9.15
  -2   4  -5   68.37   28.64
  -2   4  -5   57.91    6.87
  -2  -4  -5   49.06    9.01
   2   4   5   46.30   15.76
   0   6   0   82.78    8.84
   0  -6   0   86.98   20.18
   0   6   0   76.45    8.66
   0   6   0   77.60    7.87
   1  -4  -6   12.12   18.86
  -1   4   6    9.63    2.11
   1  -4  -6   11.89    4.93
  -1  -4   6    0.04   32.09
   1   4  -6    8.98    2.07
   1   4  -6   10.47    2.96
   2   5   3   54.98    9.03
  -2   5  -3   53.47    6.78
   2   5   3   46.03    5.25
   2  -5   3   61.40    9.74
  -2  -5  -3   47.46   14.07
  -3   4   4   31.06   12.50
  -3   4   4   26.80    4.07
   3   4  -4   25.30   17.65
   3   4  -4   27.71    4.64
  -3  -4   4   16.38   11.83
  -1   0  -8  569.69   49.53
  -1   0  -8  565.33   49.56
  -1   0  -8  598.74   49.20
   1   0   8  712.00   67.44
   0  -6  -1  104.10   18.01
   0   6  -1  115.47   13.09
   0   6  -1  122.57   11.92
   0   6   1  121.20   11.81
   0   6  -1  123.15   11.98
   0  -6   1  100.74   31.05
   0   6   1  130.55   13.85
   0   6   1  122.23   12.94
  -3  -3  -5   47.43    6.73
  -3  -3  -5   55.10    9.45
  -3  -3  -5   57.98   11.07
  -3   3  -5   52.06   22.50
  -3   3  -5   48.03    5.85
   5   1   0  198.82   16.41
  -5   1   0  198.49   17.76
  -5   1   0  212.63   18.25
  -5  -1   0  226.22   20.51
  -5   0  -1    0.07    1.94
  -5   0  -1    0.12    1.09
  -5  -1   1    6.62    2.34
  -5   1   1    6.50    1.92
  -5  -1   1    6.66    6.00
  -5   1   1    6.09    2.79
   3   0  -7  200.58   17.13
   3   0  -7  198.67   18.37
  -3   0   7  202.93   18.54
  -3   0   7  184.79   14.81
  -5   0   2   14.58    3.02
  -5   0   2   13.77    6.44
  -4   2  -4  198.20   20.49
  -4  -2  -4  234.17   36.20
   2  -2   7   24.39    4.06
  -2   2  -7   42.49   12.40
  -2  -2  -7   40.60    5.53
  -2  -2  -7   38.19    5.34
  -2   2  -7   33.06    4.42
   2   2   7   36.24   18.56
  -1   4  -6    9.97    3.13
  -1  -4  -6    8.48    6.10
  -1   4  -6    8.66   11.68
   1   4   6    0.00    5.85
   1   3   7   74.37   30.64
  -1  -3  -7   61.85    6.13
  -1   3  -7   77.45   15.35
  -1   3  -7   72.63    7.79
  -1  -3  -7   75.68    9.18
  -1   1  -8   16.25    3.02
  -1   1  -8   18.32    6.67
  -1   1  -8   16.72    3.17
  -1  -1  -8   16.53    3.55
  -1  -1  -8   13.96    2.43
   1  -1   8   15.00    5.31
   1   1   8   20.92   31.22
  -1   6   0  126.37   13.66
  -1   6   0  113.06   12.34
   1   6   0  123.22   13.18
   1   6   0  128.26   12.17
  -1  -6   0  117.68   24.56
   1  -6   0  103.32   18.09
  -5  -1  -1  378.35   31.11
  -5  -1  -1  343.30   30.86
  -5   1  -1  358.47   30.17
   5   1   1  330.49   26.55
  -3   2  -6  173.67   16.04
   3   2   6  186.28   18.54
  -3  -2  -6  205.50   20.01
  -3   2  -6  198.92   24.29
  -4  -3  -3   16.37    6.14
  -4   3  -3   15.07   12.38
  -4  -3  -3   17.65    7.31
  -4   3  -3   14.74    3.96
   1   6  -1   33.99    4.52
   1  -6  -1   15.90    7.43
  -1   6   1   26.12    3.95
  -1   6   1   34.67    4.98
  -1   6   1   36.21    6.95
   1   6  -1   32.89    5.21
  -1  -6   1   30.50   21.89
  -3   5   0   90.30    9.33
  -3   5   0  105.81   17.37
  -3  -5   0   61.75   17.65
   3   5   0  100.57   10.89
   3   5   0  103.74   10.80
   3  -1  -7  406.85   35.13
  -3  -1   7  418.56   36.23
   3  -1  -7  412.20   35.90
   3   1  -7  409.65   35.76
   3   1  -7  333.51   28.58
  -3  -1   7  375.31   29.29
  -3   1   7  394.79   31.88
  -3   1   7  409.54   35.28
  -5   1   2    0.01    1.09
  -5  -1   2    0.00    1.31
  -5  -1   2    0.50    6.62
  -5   1   2    0.47    1.86
   0   2   8  109.62   35.41
   0  -2   8  104.39   11.32
   0   2  -8  105.97   12.85
   0  -2  -8  114.88   10.84
   0   2  -8  123.48   11.63
   0  -2  -8  127.32   13.30
   1   6   1   15.13    5.38
  -1   6  -1   18.72    6.71
   1   6   1   18.01    3.48
  -1   6  -1   13.87    2.88
  -1  -6  -1    7.48   12.00
   1  -6   1   14.30   12.53
  -3   5   1    1.25    8.48
  -3  -5   1   -0.02    7.64
   3   5  -1    2.47    2.07
  -3   5   1    1.66    1.81
   3   5  -1    1.48    3.87
  -4   0  -5    6.14   12.96
  -4   0  -5    5.00    3.16
   0   6   2   38.53    5.24
   0  -6  -2   17.70   12.29
   0   6  -2   37.51    4.92
   0   6  -2   36.18    4.70
   0  -6   2   37.80   33.74
   0   6   2   36.97    5.69
   0   6  -2   34.88    5.62
  -2   0   8    0.71    3.15
   2   0  -8    1.07    2.16
   2   0  -8    1.04    1.40
  -4   2   5   64.92    6.76
  -4   2   5   57.48    6.60
  -4  -2   5   65.21    7.17
   4   2  -5   62.44   12.12
   4  -2  -5   63.33    7.21
   4   2  -5   54.67    6.28
   0   5   5  111.58   11.05
   0  -5  -5  145.40   18.03
   0   5  -5  113.96   11.11
   0  -5  -5  127.24   22.35
   0  -5   5  119.61   51.77
   0   5  -5  115.88   12.15
   2   5  -4   42.30    5.91
  -2  -5   4   32.03   21.81
  -2   5   4   48.21    6.21
  -2   5   4   52.12    8.47
   2   5  -4   39.95    5.33
  -3  -4  -4   23.70    9.27
  -3   4  -4   25.43    4.30
  -3   4  -4   33.16   25.64
   3   4   4   21.94    3.94
  -3  -4  -4   25.24    4.27
  -3   5  -1   31.68    4.13
  -3  -5  -1   37.24   18.96
   3   5   1   40.47    5.09
   3   5   1   41.60    5.97
  -3   5  -1   40.34    7.31
   1   2  -8   14.36    3.54
   1   2  -8   13.40    2.71
   1  -2  -8   13.52    4.42
  -1  -2   8   10.85    3.35
  -1   2   8    9.75    7.18
   1  -2  -8   13.69    3.81
   4  -3  -4  215.87   18.91
   4   3  -4  183.27   24.62
   4   3  -4  168.30   17.15
  -4   3   4  207.51   19.59
  -4  -3   4  176.76   15.76
  -5   0  -2    9.16    4.03
  -4   4   0   21.98    3.31
  -4   4   0   25.61   16.73
   4   4   0   16.44    3.21
  -4  -4   0   17.44    8.62
  -4  -4   0   22.12    3.04
   4   4   0   22.91    7.73
  -4  -4   1   46.89    4.97
  -4   4   1   47.89    5.57
  -4  -4   1   35.13   11.74
  -4   4   1   59.55   15.97
   4   4  -1   42.42    6.37
   4   4  -1   53.08   10.04
  -5   0   3  144.65   13.44
  -5   0   3  150.91   20.20
  -4  -1  -5  118.48   27.40
  -4   1  -5   99.86   20.29
  -4   1  -5  103.99   13.95
  -4  -1  -5  109.19   12.27
   2  -1  -8  162.56   15.95
   2   1  -8  159.61   15.73
  -2  -1   8  158.67   16.23
   2   1  -8  155.61   13.98
  -2   1   8  157.88   15.55
   2  -1  -8  161.76   15.91
  -1  -5   5   42.42   45.91
   1  -5  -5   48.44   42.08
   1  -5  -5   43.04    6.67
   1   5  -5   44.76    6.04
  -1   5   5   45.49    5.68
  -3  -3   6    4.54    1.74
  -3   3   6    5.62    1.98
   3   3  -6    5.89    2.66
   3   3  -6    4.12    6.93
   3  -3  -6    5.66   10.63
  -3   3   6    6.23    1.80
   1   6  -2    9.25    2.89
   1   6  -2   10.22    3.17
  -1   6   2    7.51    3.38
  -1   6   2   11.38    4.30
  -1   6   2   12.46    3.06
  -1  -6   2   -0.00   21.51
  -3   5   2   93.73   10.08
   3   5  -2   83.68    9.48
  -3   5   2  109.17   35.37
   3   5  -2   88.09   11.85
  -3  -5   2   69.46   16.26
   2  -3  -7   77.52   23.17
  -2   3   7   53.73    5.93
   2   3  -7   47.39    6.17
   2  -3  -7   66.68    8.82
  -2  -3   7   52.68    5.74
  -2   3   7   57.19    5.98
   2   3  -7   66.01    9.27
  -4   0   6   66.02    7.64
  -4   0   6   67.89    8.11
   2   4  -6   48.99    6.57
   2  -4  -6   43.94    5.74
  -2  -4   6   38.07   19.41
   2  -4  -6   62.09   46.45
  -2   4   6   45.22    5.25
  -5  -2   0  275.67   23.05
  -5   2   0  221.82   18.36
  -5  -2   0  183.11   17.69
  -5   2   0  234.13   20.69
   5   2   0  238.46   19.82
  -1   6  -2    1.57    2.13
  -1  -6  -2   -0.41    5.91
  -1   6  -2    1.34    1.93
   1   6   2    1.49    2.42
   1  -6   2    1.58   11.92
   1   6   2    2.11    1.73
  -5  -2   1   40.31    5.05
  -5   2   1   34.87    4.02
  -5   2   1   37.02    4.70
   5   2  -1   39.77    4.69
  -4   4  -1   98.29    9.56
  -4  -4  -1  116.64   11.77
   4   4   1   58.63    7.06
   4   4   1  113.04   11.62
  -4  -4  -1  174.37   21.39
  -4   4  -1  118.92   14.91
  -5   1  -2   14.24    2.91
  -5  -1  -2   13.74    4.68
  -5  -1  -2   15.00    5.07
  -5   1  -2   11.81    3.06
  -2   5  -4   57.53    7.14
   2  -5   4   56.92   10.67
   2   5   4   50.07    6.73
  -2  -5  -4   50.61   11.70
   2   5   4   41.09    4.93
  -5   1   3    2.73    1.74
  -5  -1   3    3.31   10.40
  -5  -1   3    3.38    2.05
  -5   1   3    3.23    3.02
  -1  -5  -5    0.06    2.97
   1   5   5   -0.04    0.74
   1  -5   5    0.39   14.10
  -1   5  -5    0.37    1.54
  -4   4   2   37.11   15.45
  -4   4   2   31.61    4.43
   4   4  -2   31.03    4.61
  -4  -4   2   30.44    4.27
  -4  -4   2   14.82    8.35
   4   4  -2   33.20   11.69
  -1  -2  -8  309.66   29.31
  -1  -2  -8  269.86   22.72
  -1   2  -8  311.61   27.94
  -1   2  -8  324.93   32.05
  -1   2  -8  274.11   24.37
   1  -2   8  230.28   22.43
   1   2   8  235.69   41.42
   3   5   2  160.88   14.67
  -3  -5  -2  182.91   37.35
   3   5   2  168.45   16.68
  -3   5  -2  177.98   17.66
   3  -5   2  144.94   19.07
  -4   1   6   16.33    3.10
   4   1  -6   12.80    2.51
   4  -1  -6   12.85    3.75
  -4  -1   6   17.33    4.97
  -4  -1   6   17.70    3.55
  -4   1   6   13.90    3.19
  -3   4   5   67.04    7.35
   3   4  -5   63.21   13.16
   3   4  -5   64.55    9.43
   3  -4  -5   83.32   16.14
  -5  -2  -1    1.28    1.83
   5   2   1    0.13    0.76
  -5  -2  -1    1.03    1.72
   0   6   3    5.18    2.62
   0   6  -3    4.87    2.81
   0   6  -3    3.81    1.59
   0  -6   3    6.95   29.41
   0   6  -3    5.38    2.71
   0   6   3    4.98    2.16
  -3  -2   7  160.90   15.10
   3  -2  -7  184.44   30.39
   3  -2  -7  149.96   14.34
   3   2  -7  157.28   15.44
  -3   2   7  158.48   13.71
  -3   2   7  149.97   14.18
  -5   2   2   72.53    7.18
  -5  -2   2   80.18    8.15
   5   2  -2   78.95    8.59
  -5   2   2   77.31    9.27
  -3   0  -7    9.36    3.69
   3   0   7    7.20    3.11
   2   0   8   20.52   14.64
  -2   0  -8   13.94    2.54
  -2   0  -8   19.49    4.56
  -2   6   0    7.20    2.49
   2   6   0    7.30    3.27
  -2  -6   0    4.23   11.39
   2   6   0    7.96    2.30
  -2   6   0    8.40    7.46
  -3  -5   3    5.17    8.87
  -3   5   3   10.00   14.64
  -3   5   3    8.06    4.05
   3   5  -3    7.54    2.91
   3   5  -3    6.98    4.78
   4   4   2   23.93    3.94
  -4  -4  -2   58.87    7.09
  -4   4  -2   60.07    8.21
   4   4   2   45.79    4.83
  -4  -4  -2   53.32   11.92
   1   6  -3    7.61    2.80
   1   6  -3    7.90    2.01
  -1   6   3    9.02    2.37
  -1   6   3    8.65    2.90
  -1  -6   3   11.64   34.17
   1  -6  -3    8.57    3.29
  -4   3  -4   31.27    4.44
  -4   3  -4   36.22   17.93
  -4  -3  -4   38.04   19.27
  -4  -3  -4   43.67    6.69
   3  -1   7   18.24    4.00
  -3   1  -7   17.27    3.13
  -3   1  -7   22.59    5.98
   3   1   7   23.19    7.96
  -3  -1  -7   22.78    4.58
  -5   0  -3    3.02    3.09
  -5   0  -3   -0.04    2.07
  -2  -4  -6    7.55    2.74
  -2   4  -6    8.23    2.81
   2   4   6    0.31   10.60
  -2  -4  -6    8.87    3.78
  -2   4  -6    7.88   26.36
   2   6  -1   40.00    6.01
   2   6  -1   43.89    5.42
  -2   6   1   46.30   19.10
  -2  -6   1   41.02   17.82
  -2   6   1   43.80    7.45
   0   4   7   71.64   10.73
   0  -4   7   97.19   44.64
   0  -4  -7  105.70   12.07
   0  -4  -7   93.73   17.27
   0   4  -7   97.17    9.97
   0   4  -7   95.19   10.74
  -4  -2  -5   31.24    6.04
  -4  -2  -5   28.84   19.38
  -4   2  -5   30.57    9.79
   2   3   7  300.41   52.49
  -2   3  -7  366.01   32.58
  -2  -3  -7  309.55   29.01
  -2   3  -7  364.50   49.91
  -2  -3  -7  304.27   29.00
  -2  -2   8   13.19    2.84
   2  -2  -8   17.51    5.30
   2   2  -8   13.54    2.53
  -2   2   8   15.78    4.85
   2  -2  -8   15.35    7.07
   2   2  -8   16.34    3.79
  -5   0   4    3.99    2.17
  -5   0   4    4.29    5.10
  -2  -1  -8   74.83    8.14
  -2   1  -8   92.22   12.26
   2   1   8   87.46   22.94
  -2  -1  -8   62.44    6.45
  -2  -1  -8   86.59    9.41
  -2   1  -8   77.45    7.86
   2  -1   8   63.78   11.70
  -2  -6  -1   20.92   13.22
   2  -6   1   22.74    6.94
  -2   6  -1   23.62    3.86
  -2   6  -1   29.46    8.18
   2   6   1   26.17    6.77
   2   6   1   29.62    5.25
  -4   4   3   49.84   17.41
  -4  -4   3   40.26    5.00
  -4  -4   3    8.84   11.09
  -4   4   3   47.17    5.79
   4   4  -3   46.04   16.39
   4   4  -3   41.83    5.71
  -1  -6  -3   13.48   15.66
  -1   6  -3   32.70    4.90
   1  -6   3   31.56   24.85
   1   6   3   26.83    7.07
   1   6   3   31.54    4.58
   3   3   6   25.56   15.46
  -3  -3  -6   29.59    5.19
  -3   3  -6   29.44    4.30
  -3  -3  -6   25.93    4.49
  -3   3  -6   34.33   22.65
   1   4  -7   22.39    4.19
  -1  -4   7    0.10   17.70
   1  -4  -7   24.78    4.73
   1   4  -7   20.27    3.37
   1  -4  -7   29.00   19.04
  -5  -2  -2    6.53    2.78
  -5  -2  -2    8.53    3.18
  -5  -1  -3   35.16    5.62
  -5  -1  -3   38.54    7.18
  -5   1  -3   32.86    5.31
  -5   1  -3   34.34    7.28
   2  -5  -5   44.03   25.86
  -2   5   5   41.01    5.54
   2   5  -5   34.75    6.64
   2   5  -5   27.69    3.57
  -2  -5   5   24.67   19.14
   0  -3  -8   27.26    5.06
   0   3  -8   28.36    4.15
   0  -3   8   24.33   24.02
   0  -3  -8   26.29    4.97
   0   3   8   23.56   11.71
   0   3  -8   24.79    4.07
  -5  -2   3  107.76   10.44
  -5   2   3   97.13    9.85
  -5   2   3  104.00   11.63
   5   2  -3  108.90   15.93
   0   0  -9   50.76    5.93
   0   0   9   39.78   11.65
   0   0  -9   40.09    6.06
  -4  -3   5  116.22   11.07
  -4   3   5  139.42   12.95
   4   3  -5  115.38   11.89
   4  -3  -5  140.33   14.73
   4   3  -5  117.70   22.49
  -5   1   4  388.65   33.18
  -5  -1   4  377.15   32.47
  -5  -1   4  394.61   36.19
  -5   1   4  356.40   30.90
   2   6  -2   62.51    7.81
  -2  -6   2   64.49   21.75
  -2   6   2   84.31   15.72
  -2   6   2   74.70    8.89
   2   6  -2   65.09    7.13
   3  -5   3    4.02    3.89
   3   5   3    3.53    2.43
   3   5   3    2.91    1.89
  -3  -5  -3    3.28    7.17
  -3   5  -3    6.02    4.56
   3   4   5  149.78   26.75
  -3  -4  -5  199.23   20.81
  -3   4  -5  194.02   47.61
  -3  -4  -5  175.07   18.49
  -3   4  -5  178.21   17.16
   1   0  -9  160.95   16.12
  -1   0   9  154.95   16.55
   1   0  -9  173.20   16.51
  -4   2   6    7.71    2.27
  -4  -2   6    8.45    2.59
   4   2  -6    8.48   10.13
   4   2  -6    8.50    2.41
   4  -2  -6    8.04    4.76
  -4   2   6   10.29    2.42
   1  -3  -8   90.26   13.27
   1  -3  -8   95.50   10.80
   1   3  -8   89.53    9.84
   1   3  -8   85.26    8.78
  -1   3   8   62.88   11.52
   0  -1   9  106.44   13.58
   0   1  -9  124.57   12.89
   0  -1  -9  125.77   11.71
   0   1  -9  128.21   12.18
   0  -1  -9  124.27   13.21
   0   1   9  112.49   19.89
   0  -5  -6   12.78    9.53
   0  -5   6   17.60   49.34
   0  -5  -6   14.53    4.56
   0   5  -6   11.59    2.77
   0   5  -6   11.13    2.66
   1   4   7   27.73   13.57
  -1  -4  -7   43.64    7.34
  -1   4  -7   52.67    6.99
  -1   4  -7   46.08   14.32
  -2   6  -2   68.71    9.24
   2   6   2   68.28    8.69
  -2  -6  -2   54.63   20.33
  -2   6  -2   38.58    5.08
   2  -6   2   61.91   13.33
   2   6   2   61.24    8.39
  -4   0  -6   71.41    9.42
   4   0   6   34.15    4.68
   0  -6  -4   34.23    6.71
   0   6  -4   24.85    3.86
   0  -6   4   32.21   49.97
   0   6   4   32.13    4.96
   0   6  -4   26.15    4.06
  -3   0   8   46.26    6.19
   3   0  -8   44.45    5.94
   3   0  -8   47.60    5.26
   1   1  -9  102.08   10.15
  -1  -1   9   87.16    9.46
   1  -1  -9   98.03   11.18
   1   1  -9   94.65   10.52
   1  -1  -9   96.73    9.64
  -1   1   9   89.33   11.63
  -5  -3   0  112.03   13.32
   5   3   0  183.76   17.00
  -5  -3   0  180.58   15.39
  -5   3   0  157.60   14.47
   5   3  -1   73.97    9.84
  -5   3   1   65.89    6.96
  -5  -3   1   79.37    8.14
  -4   4  -3    0.13   18.15
  -4   4  -3   15.83    3.66
  -4  -4  -3   15.33    6.60
  -4  -4  -3   15.01    7.50
   3   2   7   48.71   18.63
  -3   2  -7   45.98    5.81
  -3   2  -7   58.53   16.94
  -3  -2  -7   56.18    7.42
  -2   5  -5   51.48    6.59
  -2  -5  -5   29.02    7.56
  -2  -5  -5   53.27    8.92
   2  -5   5   50.41   15.16
   1   5  -6   14.79    3.38
   1  -5  -6   15.50    3.80
  -1  -5   6   -0.10   38.85
  -1   5   6   13.57    2.75
   1   5  -6    9.08    2.23
   1  -5  -6   15.77   34.48
   3  -5  -4    8.83   11.47
  -3  -5   4   21.80   10.10
  -3   5   4    7.75    2.63
   3   5  -4    7.94    2.87
   3   5  -4    6.85    4.61
   1   3   8   42.74   22.06
  -1  -3  -8   55.25    8.71
  -1   3  -8   57.61    7.88
  -1  -3  -8   37.01    4.34
  -1   3  -8   58.65   11.50
  -2  -2  -8    0.37    1.39
   2   2   8   -2.57   19.32
  -2   2  -8    0.24    1.26
  -2   2  -8    0.81    7.01
  -2  -2  -8   -0.00    1.35
  -4   1  -6  256.93   28.46
  -4  -1  -6  247.88   24.27
   4  -1   6  105.08   10.66
   4   1   6  142.66   13.52
  -1   0  -9   10.17    2.42
   1   0   9   49.44   15.22
  -1   0  -9   10.36    2.84
  -1   6   4   14.70    3.55
   1  -6  -4   13.19    3.75
   1   6  -4    9.29    1.98
  -1  -6   4   11.99   37.92
   1  -6  -4    0.08   19.00
   1   6  -4   12.09    3.06
   3   1  -8   45.12    6.07
   3   1  -8   37.92    4.90
  -3   1   8   45.27    6.06
  -3  -1   8   46.68    6.02
   3  -1  -8   45.59    5.95
   3  -1  -8   49.10    7.60
  -5  -3  -1  252.13   22.04
  -5  -3  -1  207.62   21.37
   5   3   1  203.51   18.13
   4   4  -4   78.17   30.62
   4  -4  -4   86.82   12.66
   4   4  -4   64.36    7.51
  -4   4   4   80.72    8.61
  -4  -4   4   59.72    6.15
  -3   3   7  114.07   11.70
   3   3  -7  145.80   14.86
  -3   3   7  139.55   12.51
   3  -3  -7  178.79   29.82
  -3  -3   7  128.62   12.50
  -5   3   2   36.65    4.79
   5   3  -2   39.80    9.77
  -5  -3   2   40.27    4.90
  -2   6   3    4.77    3.88
   2   6  -3    4.30    2.57
   2   6  -3    3.80    1.66
  -2   6   3    5.97   10.08
  -2  -6   3    0.28   26.06
  -5   2  -3   30.91   12.46
  -5  -2  -3   40.48    6.42
  -5  -2  -3   41.43   11.11
  -1  -5  -6   28.91    6.19
  -1   5  -6   27.66    5.84
   1  -5   6   26.05   36.95
  -5   0  -4    0.71    3.50
  -5   0  -4    1.43    7.90
  -4   0   7    9.50    1.83
  -4   0   7    9.64    2.95
  -3   4   6  261.02   23.38
   3  -4  -6  306.46   45.04
   3   4  -6  240.05   22.39
   3   4  -6  193.70   19.68
  -5   2   4   75.54    8.23
   5   2  -4   74.60   19.99
  -5  -2   4   73.04    7.75
  -5   2   4   65.81    6.96
  -1   6  -4  157.85   14.37
  -1  -6  -4   40.16   11.52
   1  -6   4  185.30   55.71
   1   6   4  122.96   12.73
   1   6   4  164.10   16.98
  -1  -1  -9  159.99   16.93
  -1   1  -9  145.49   14.93
  -1   1  -9  163.15   15.18
  -1  -1  -9  154.45   14.19
   1   1   9  164.81   30.55
   1  -1   9  129.87   15.62
   2   4  -7   60.84    7.71
   2  -4  -7   73.88   31.41
  -2   4   7   49.97    6.20
   2  -4  -7   58.85    7.20
  -5   0   5    3.22    3.90
  -5   0   5   -0.00    1.62
   2   0  -9   63.15    6.81
  -2   0   9   58.85    7.33
   2   0  -9   59.57    7.80
  -2   6  -3   26.22    5.14
   2   6   3   18.40    3.20
   2   6   3   21.02    6.26
   2  -6   3   24.17   21.34
  -2  -6  -3   28.48   11.40
   0   2  -9   60.17    6.96
   0  -2  -9   56.99    7.57
   0   2   9   53.04   14.47
   0  -2  -9   57.34    7.11
   0   2  -9   54.61    6.90
   0  -2   9   41.72    6.15
  -4  -3  -5   41.89   16.97
  -4  -3  -5   37.62    6.24
  -4   3  -5   37.63   21.18
  -4   3  -5   28.54    4.33
  -5   1  -4   53.25   10.08
  -5   1  -4   55.76   14.94
  -5  -1  -4   54.63    7.76
  -5  -1  -4   55.31   17.58
  -2  -3   8   17.38    2.90
  -2   3   8   21.12    3.42
   2  -3  -8   29.71   14.39
   2   3  -8   24.65    4.56
   2   3  -8   15.03    2.68
   2  -3  -8   24.69    4.28
  -4  -1   7  313.16   28.95
  -4   1   7  292.76   24.07
   4   1  -7  249.70   22.43
  -4   1   7  288.38   26.02
   4   1  -7  276.98   30.63
   4  -1  -7  256.01   22.68
   3   5   4    4.23    2.62
   3  -5   4    3.33    4.88
  -3  -5  -4   12.84    7.41
  -3   5  -4    5.04    2.67
  -5  -1   5   10.65    2.91
  -5  -1   5   12.94    5.57
  -5   1   5   10.55    2.60
  -5   1   5   12.28    4.88
   1   2  -9   30.11    6.53
  -1  -2   9   20.43    4.26
   1  -2  -9   33.11    5.73
   1   2  -9   30.89    4.37
   1  -2  -9   30.24    4.67
  -1   2   9   24.76    5.51
  -5  -3  -2   43.97    7.04
  -5  -3  -2   38.53    6.47
  -4   5   0  123.39   12.00
   4   5   0  119.35   12.75
  -4  -5   0  106.54   19.96
   4   5   0  138.36   13.50
  -4   5   0  159.07   25.00
  -4  -5   1   45.02   14.78
   4   5  -1   61.64    9.37
  -4   5   1   58.29    6.69
  -4   5   1   77.21   35.51
   4   5  -1   60.50    7.48
   2  -1  -9   10.48    2.63
   2  -1  -9   10.45    3.42
   2   1  -9   11.79    2.54
   2   1  -9   10.14    3.45
  -2  -1   9    9.84    2.88
  -2   1   9   10.69    3.19
  -5   3   3   43.56    5.49
  -5  -3   3   45.09    5.24
   5   3  -3   44.41   14.25
  -4  -2  -6  130.70   14.14
   4   2   6  126.30   15.30
  -4   2  -6  138.02   32.05
   3  -2  -8   16.25    3.16
   3   2  -8   19.05    5.21
  -3   2   8   17.15    4.45
   3  -2  -8   18.54    6.59
  -3  -2   8   16.72    3.25
   4   3  -6   48.63    7.23
   4  -3  -6   62.45   13.44
  -4  -3   6   51.75    6.42
  -4   3   6   57.50    6.10
  -4   3   6   35.94    4.61
   4   3  -6   50.98   16.08
   2  -5  -6   44.67    5.82
   2  -5  -6   69.14   33.38
   2   5  -6   54.18    7.07
  -2  -5   6   31.99   18.46
  -2   5   6   49.58    6.67
  -4   5  -1   15.53   10.19
  -4  -5  -1   10.00    7.97
   4   5   1   12.44    3.14
   4   5   1   15.12    2.83
   3   6   0    4.57    2.65
   3   6   0    4.67    2.00
  -3  -6   0   -0.47   13.29
  -3   6   0    4.87   11.03
  -3   6   0    4.16    1.91
  -4  -4  -4   82.48   10.93
  -4   4  -4   77.06   53.22
  -4  -4  -4   84.94   11.34
  -4   4  -4   77.00    8.94
   0   7   0    0.01    1.06
   0  -7   0    0.36    4.76
   0   7   0    0.01    1.04
  -3   6   1   18.95   16.12
  -3   6   1   12.81    3.08
  -3  -6   1    1.25   11.39
   3   6  -1   14.01    3.82
   3   6  -1   13.21    2.76
  -2   4  -7    9.17    2.89
   2   4   7   -0.05   10.45
  -2  -4  -7    6.50    2.46
  -2   4  -7   10.62   25.26
  -2  -4  -7    7.61    4.89
   4   5  -2   46.58    8.66
  -4  -5   2   23.56   11.13
   4   5  -2   45.10    7.23
  -4   5   2   46.64    5.84
  -4   5   2   59.20   24.39
  -3   0  -8   96.41   12.18
   3   0   8   72.85   11.25
   0  -6  -5   21.91    5.28
   0  -6   5   31.45   50.78
   0   6  -5   15.85    3.09
   0   6  -5   15.80    3.84
   0   6   5   15.60    3.23
  -1   2  -9   39.63    6.69
  -1   2  -9   34.35    4.58
  -1  -2  -9   42.74    5.96
   1  -2   9   27.08    4.79
  -1  -2  -9   41.44    4.84
   1   2   9   55.91   22.86
  -1   2  -9   43.22    5.36
   2   6  -4   38.08    5.64
   2  -6  -4   47.90   25.66
  -2  -6   4   22.76   24.28
   2   6  -4   35.34    4.32
  -2   6   4   45.17    6.11
   0   7   1    0.00    1.16
   0  -7   1    0.51    7.78
   0  -7  -1   20.71    9.10
   0   7  -1    1.94    1.65
   0   7   1    0.02    1.17
  -3   6  -1    6.19    9.29
  -3   6  -1    3.33    1.46
   3   6   1    5.33    3.09
  -3  -6  -1    0.11    9.89
   3   6   1    5.14    1.91
  -3  -5   5   18.51    9.83
   3   5  -5   60.68    7.38
   3  -5  -5   82.78   28.99
  -3   5   5   65.48    7.18
   3   5  -5   54.61    6.65
  -3   4  -6  241.92   22.45
  -3  -4  -6  232.67   22.82
  -3  -4  -6  234.16   22.83
   3   4   6  190.09   36.39
  -3   4  -6  293.92   99.15
  -3  -3  -7   89.11    9.96
   3   3   7   75.99   33.76
  -3  -3  -7   73.70    9.27
  -3   3  -7  101.03   35.69
  -3   3  -7   79.42    8.64
   0   4  -8   34.91    4.83
   0   4  -8   44.76    6.14
   0   4   8   15.92    5.14
   0  -4  -8   32.48    4.91
   0  -4  -8   41.15    7.77
   0  -4   8   35.07   36.82
  -5  -2  -4   51.25   17.04
  -5  -2  -4   47.71    7.07
  -5   2  -4   43.06   12.57
  -4   2   7   53.81    6.69
   4  -2  -7   54.53    7.63
  -4   2   7   47.68    5.87
  -4  -2   7   55.16    6.51
   4   2  -7   46.12    5.87
   4   2  -7   47.31   13.01
  -4   4   5   16.59    3.24
   4  -4  -5   17.63   10.26
   4   4  -5   14.23    4.29
   4   4  -5   14.32   10.83
  -1  -6   5    0.18   38.23
  -1   6   5   16.66    3.43
   1  -6  -5   15.49    3.85
   1  -6  -5    4.95   34.04
   1   6  -5   15.02    3.32
   3   1   8   33.67   28.76
   3  -1   8   24.19    6.09
  -3   1  -8   42.88   10.03
  -3   1  -8   28.98    4.24
  -3  -1  -8   41.43    7.85
  -2   3  -8   89.82   27.93
   2   3   8   67.94   36.96
  -2   3  -8   78.45    9.00
  -2  -3  -8   61.55    7.48
  -3   6   2   60.89   43.75
  -3  -6   2  167.41   32.90
   3   6  -2   45.26    5.90
   3   6  -2   44.38    6.34
  -1  -7   0    0.08   10.46
   1  -7   0    0.33   12.35
  -1   7   0    7.69    3.85
   1   7   0    6.79    3.09
   1   7   0    7.79    2.53
  -1   7   0    7.02    2.41
  -2   0  -9   39.21    7.32
  -2   0  -9   34.62    4.16
   2   0   9   38.82   13.82
  -5   2   5   90.46   11.79
  -5   2   5   78.14    8.10
  -5  -2   5   84.29    8.64
   5   2  -5   87.57   19.62
  -1   4   8    0.03    0.74
   1  -4  -8   -0.13    3.84
   1   4  -8   -0.04    1.97
   1  -4  -8    0.84    1.87
   1   4  -8    0.16    1.56
  -4  -5  -2    1.28    5.33
   4   5   2    0.74    1.33
  -4   5  -2    0.00    4.83
   4   5   2    0.06    0.86
  -1   7   1   60.20    7.34
   1   7  -1   53.31    7.18
  -1  -7   1   35.09   19.28
   1   7  -1   59.53    7.10
  -1   7   1   66.51    8.69
  -5  -3  -3    9.24    3.53
  -5  -3  -3    9.13    9.95
  -5   3  -3   22.26   20.18
   2   6   4   31.42    5.40
  -2  -6  -4   15.22   10.16
   2  -6   4   34.87   20.03
   2   6   4   16.73    3.76
  -2   6  -4   32.92    6.90
   2  -5   6   35.43   17.18
  -2  -5  -6   19.68    4.05
  -2   5  -6   26.70    4.64
  -2  -5  -6   28.56    5.78
  -1   7  -1   13.04    4.93
  -1  -7  -1    0.03    8.16
  -1   7  -1   10.65    2.63
   1   7   1   15.36    3.32
   1   7   1   12.55    3.72
   1  -7   1    1.92   11.97
   2   2  -9   91.11   11.63
   2   2  -9   78.99    8.03
   2  -2  -9  100.74   10.05
  -2   2   9   89.63    9.53
  -2  -2   9   80.53    8.61
   2  -2  -9   94.39   10.25
   0   5  -7    2.75    2.38
   0  -5   7    5.77   44.34
   0   5  -7    3.33    1.84
   0  -5  -7    4.10    2.99
   0  -5  -7    3.10    2.85
   0  -7  -2    0.10    3.30
   0   7  -2    2.25    1.60
   0   7   2    2.61    2.01
   0  -7   2    0.16   17.18
   0   7   2    3.89    2.15
   0   7  -2    2.52    1.57
   1  -6   5   58.31   53.90
   1   6   5   26.61    4.35
  -1   6  -5   47.77    6.18
  -1  -6  -5   56.92   11.23
  -5   3   4   58.95    6.69
   5  -3  -4   54.21    5.99
  -5  -3   4   52.94    6.69
   5   3  -4   57.55   18.41
   6   0  -1   13.39    2.21
  -6   0   1   48.84    5.61
  -5   0  -5  156.16   32.32
  -5   0  -5  145.85   15.18
   6   0   0  285.45   22.84
  -6   0   0  323.27   27.92
  -4   5   3  220.14   36.30
  -4   5   3  192.31   18.15
   4   5  -3  191.92   20.54
   4   5  -3  161.87   16.13
  -2  -1  -9   39.17    4.78
  -2  -1  -9   57.58    8.66
  -2   1  -9   53.34    5.82
  -2  -1  -9   56.39    7.11
   2   1   9   52.14   22.81
   2  -1   9   49.84    9.02
  -2   1  -9   60.47   11.81
   3  -6   2   90.31   16.07
   3   6   2  146.25   13.92
  -3  -6  -2  120.69   22.67
  -3   6  -2  188.64   22.33
   3   6   2  159.16   16.31
   4   0   7    0.81    2.15
  -4   0  -7    1.21    2.94
   5   4   0   54.59    9.76
  -5  -4   0   57.77    6.23
  -5   4   0   56.59   12.76
  -5   4   0   47.52    5.26
  -5  -4   0   35.66    7.63
  -5   4   1   -0.00    6.99
  -5  -4   1    0.65    2.45
   5   4  -1    8.39    5.48
   1   5  -7    0.43    1.60
  -1  -5   7   -0.09   16.57
   1  -5  -7   -0.03    9.93
   1   5  -7    0.28    0.93
   1  -5  -7    1.14    1.86
  -5   0   6    5.25    4.48
  -5   0   6    3.82    2.17
   0   3  -9  125.94   12.26
   0   3  -9  110.23   11.12
   0  -3  -9  119.60   11.17
   0  -3  -9  127.52   13.31
   1   4   8   68.66   13.78
  -1   4  -8  107.73   11.33
   1  -4   8   97.53   47.91
  -1  -4  -8   98.66   11.29
  -1   7   2   29.08    3.84
  -1  -7   2    0.52   34.18
  -1   7   2   28.67    4.94
   1   7  -2   26.49    4.18
   1   7  -2   24.80    4.54
  -6   1   1   71.21    7.02
  -6   1   1   81.43   11.03
  -6  -1   1   87.05    9.77
   6   1  -1   77.50    7.43
  -6   0   2   29.08    9.57
  -6   0   2   28.29    4.02
  -5  -1  -5   54.16   27.92
  -5   1  -5   43.37    7.63
  -5  -1  -5   45.50    6.87
   5  -1   5   22.24    3.24
   6   1   0   22.57    2.85
  -6  -1   0   27.04    4.03
  -6   1   0   24.61    3.33
  -6   1   0   23.40    5.14
  -6   0  -1   15.30    3.50
  -3  -5  -5    7.81    3.34
   3  -5   5    5.62    6.34
  -3  -5  -5    7.09    3.62
  -3   5  -5    7.75    2.87
  -1   3   9   75.17    8.02
   1   3  -9  101.15   10.31
   1   3  -9  107.12   11.14
   1  -3  -9  109.35   13.45
   1  -3  -9  104.78   10.28
  -4  -1  -7   78.93    9.95
  -4   1  -7   85.75   19.83
   4  -1   7   38.00    5.71
   4   1   7   49.07    8.53
  -1   7  -2    8.35    4.48
   1   7   2    9.00    3.76
   1   7   2    9.64    4.86
  -1   7  -2    5.14    1.84
   1  -7   2    0.86   20.93
  -1  -7  -2    0.91    7.77
  -5  -4  -1   11.11    5.32
  -5  -4  -1    7.46    3.19
  -5   4  -1   10.17    7.13
   5   4   1    8.53    3.15
  -3  -6   3    0.97    8.14
  -3   6   3    8.39    2.67
   3   6  -3    8.80    3.01
  -3   6   3   12.20   16.01
   3   6  -3    7.24    3.32
   3   4  -7    3.01    2.41
  -3   4   7    2.94    1.47
   3  -4  -7    4.62   30.96
   5   4  -2    8.45    8.81
  -5   4   2    7.28    2.09
  -5  -4   2    7.80    1.79
   5  -4  -2    8.93    1.94
  -5   1   6   79.08    8.37
  -5  -1   6   84.92   10.01
  -5   1   6   97.72   14.54
   5   1  -6   89.95   18.77
   1  -5   7   14.92   44.30
  -1   5  -7   10.27    2.93
  -1  -5  -7   10.61    6.09
   0   0 -10   14.21    3.53
   0   0 -10   13.27    2.86
   0   0  10   11.82    7.03
   3   2   8   26.01   27.26
  -3   2  -8   20.75    3.47
  -3  -2  -8   27.30    5.93
  -3   2  -8   29.51   18.60
   3   0  -9    4.74    1.57
  -3   0   9    6.06    2.51
   3   0  -9    6.49    2.42
   4   3   6   16.49   18.30
  -4   3  -6   12.66    2.74
  -4   3  -6   20.00   26.38
  -4  -3  -6   21.56    6.34
  -6  -1   2    8.12    3.51
   6   1  -2    7.81    3.76
  -6   1   2    7.77   10.24
  -6   1   2    7.50    1.98
  -3  -3   8   19.89    3.79
   3  -3  -8   23.84   16.49
   3  -3  -8   18.90    3.12
   3   3  -8   22.92    4.22
  -3   3   8   17.83    3.90
  -6  -1  -1  110.28   11.15
  -6   1  -1   98.82   11.46
  -1   0  10   16.58    3.69
   1   0 -10   22.63    3.68
   1   0 -10   16.91    4.17
   0   7   3   11.50    3.04
   0  -7   3    0.87   46.29
   0  -7  -3   11.10    3.93
   0   7  -3    5.55    1.78
   0   7  -3    5.99    2.10
   4   0  -8  158.95   14.42
  -4   0   8  202.02   18.74
   4   5   3   10.91    2.85
   4  -5   3    9.43    4.34
  -4   5  -3   25.57    8.18
  -4  -5  -3   20.54    7.99
   2  -6  -5   39.29   30.91
   2   6  -5   30.71    4.95
  -2   6   5   31.52    5.65
  -2  -6   5   18.69   18.20
   4   4   5    0.13   10.44
  -4   4  -5   10.77    3.99
  -4   4  -5   10.48   27.89
  -4  -4  -5   10.42    3.76
   0   1 -10    3.81    3.35
   0  -1 -10    4.08    2.58
   0  -1 -10    3.82    1.86
   0   1 -10    3.34    2.96
   0   1  10    0.05    6.89
   0  -1  10    3.11    2.38
   2   4  -8   27.68    4.76
   2  -4  -8   33.72   15.16
   2  -4  -8   24.93    4.17
   3   1  -9   27.18    5.66
  -3   1   9   26.76    4.43
  -3  -1   9   25.88    4.14
   3  -1  -9   26.50    3.66
   3  -1  -9   26.80    4.09
   3   1  -9   17.51    2.80
   1  -3   9    0.01   29.88
  -1   3  -9   25.70    3.97
  -1  -3  -9   27.62    6.15
  -1  -3  -9   15.21    3.05
   1   3   9   21.92   12.84
  -6   0   3  285.77   24.44
  -6   0   3  306.80   31.61
   3   6   3   58.44    6.73
   3  -6   3   40.78   10.21
  -3  -6  -3   82.39   22.99
  -3   6  -3   91.78   11.72
   3   6   3   74.40    8.67
  -2  -2  -9   32.25    4.64
  -2   2  -9   35.36    4.72
  -2   2  -9   36.94   14.63
   2   2   9   38.30   25.17
   1   1 -10   47.25    6.72
  -1  -1  10   38.66    5.27
  -1   1  10   40.97    5.83
   1   1 -10   43.52    6.14
   1  -1 -10   44.46    6.36
   1  -1 -10   48.54    5.56
   2   7   0    2.10    2.70
  -2  -7   0    0.01    8.15
  -2   7   0    1.91    2.54
   2   7   0    2.22    1.87
  -2   7   0    4.00    8.51
  -6   0  -2   56.46   13.24
  -4  -1   8   20.80    3.81
  -4   1   8   19.57    3.62
   4  -1  -8   14.58    2.33
  -4   1   8   18.66    2.30
   4   1  -8   18.78    3.99
   4   5  -4   15.57    5.83
  -4   5   4   17.26    3.36
   4   5  -4   14.70    3.34
   4  -5  -4   21.72   13.38
  -5  -4  -2   17.46    6.19
  -5   4  -2   13.66    6.41
  -5  -4  -2   16.23    5.87
   1  -7  -3   17.92   15.60
  -1   7   3   18.88    5.15
  -1  -7   3   -0.14   26.55
   1   7  -3   14.32    3.23
   1   7  -3   14.67    2.78
   1  -7  -3   10.38    3.94
  -2  -7   1   24.72   13.99
   2   7  -1   34.03    5.67
   2   7  -1   40.05    5.52
  -2   7   1   34.97    6.34
  -2   7   1   44.52   14.38
  -5   4   3   33.30    4.35
   5  -4  -3   37.67    4.72
  -5  -4   3   32.58    4.56
   5   4  -3   34.58   13.58
   0  -6   6   26.65   46.06
   0  -6  -6   17.74    4.33
   0   6  -6   11.85    2.63
   0   6   6    8.80    2.13
   0   6  -6   10.92    3.12
  -5  -3  -4   16.48   15.45
  -5   3  -4   14.68   14.76
  -5  -3  -4   15.03    4.28
  -4  -3   7  216.08   19.23
   4   3  -7  203.93   19.03
  -4   3   7  151.84   15.34
   4  -3  -7  264.49   27.96
  -4   3   7  222.37   18.92
   4   3  -7  183.65   25.47
   3   5  -6   28.40    6.22
   3  -5  -6   41.83   29.75
  -3   5   6   31.89    5.32
   6   2  -1   19.26    4.30
  -6  -2   1   18.95    3.23
  -6   2   1   19.20    5.09
   2   5  -7   59.83    7.45
   2  -5  -7   50.69    7.16
   2  -5  -7   76.74   25.58
  -2   5   7   48.29    6.09
   2   7   1   16.84    4.25
  -2   7  -1   12.60    2.63
  -2   7  -1   20.82   10.01
   2   7   1   18.83    3.50
   2  -7   1   10.81    6.29
  -5  -2  -5   74.28    9.40
  -5   2  -5   69.52   16.55
  -5  -2  -5   85.58   31.55
   6   2   0   67.14    7.27
  -6  -2   0   74.47    7.68
  -1  -7  -3   14.71    6.96
   1  -7   3   76.86   37.81
   1   7   3   65.64    7.81
  -1   7  -3   74.24    9.40
   1   7   3   67.82    8.76
  -6   1   3   62.00   18.01
  -6   1   3   52.14    5.65
  -6  -1   3   57.59    6.34
   6   1  -3   58.82    7.68
  -1   0 -10   12.08    2.88
   1   0  10   10.31    7.59
  -1   0 -10   11.94    2.64
   5   3  -5   12.82   13.86
  -5  -3   5   13.08    2.48
  -5   3   5   14.05    3.40
   5  -3  -5   12.36    5.61
   4   2   7   17.30   18.02
  -4  -2  -7   17.83    4.27
  -4   2  -7   17.25   30.25
   4  -4  -6   52.91   18.31
   4   4  -6   35.96    8.31
   4   4  -6   37.63    5.09
  -4   4   6   44.44    5.20
  -6   1  -2   19.17    5.41
  -6  -1  -2   23.44    5.83
  -6  -1  -2   16.54    4.10
  -2  -6  -5   49.52    8.04
   2  -6   5   51.74   27.63
  -2   6  -5   46.02    6.18
  -5   2   6   13.35    2.55
   5   2  -6   14.37   13.19
  -5   2   6   17.03    4.01
  -5  -2   6   15.77    4.02
   1  -6  -6    4.62    3.57
  -1   6   6    3.34    2.41
  -1  -6   6    0.07   26.35
   1  -6  -6    4.61   19.98
   1   6  -6    4.05    2.08
   2   3  -9   16.32    5.13
   2  -3  -9   18.30    4.77
   2   3  -9    9.03    2.17
  -2   3   9   13.84    2.81
   2  -3  -9   17.33    3.52
   3  -6  -4    0.09   37.36
  -3  -6   4    1.03    6.37
  -3   6   4    3.80    2.04
   3   6  -4    3.50    2.34
   3   6  -4    2.36    1.42
  -6  -2   2   25.30    3.83
   6   2  -2   23.32   10.45
  -6   2   2   25.10    9.22
   2   7  -2   20.45    4.30
  -2  -7   2   -0.11   20.03
  -2   7   2   21.33    4.05
   2   7  -2   20.47    4.65
  -2   7   2   24.06   11.00
  -6  -2  -1   19.46    7.38
  -1  -1 -10   83.42    8.93
  -1  -1 -10   78.01    7.72
  -1   1 -10   82.55    8.37
  -1   1 -10   71.06    7.69
   1   1  10   82.49   27.67
   1  -1  10   64.00    9.21
   3   4   7    0.18   12.29
  -3  -4  -7    5.78    2.22
  -3   4  -7    6.01    2.43
  -3   4  -7    8.38   30.77
  -3  -4  -7    6.47    2.57
  -2   0  10   18.03    3.65
   2   0 -10   19.90    3.99
   2   0 -10   18.98    3.29
  -1  -6  -6   44.21    7.23
   1  -6   6   45.30   64.86
  -1   6  -6   43.46    5.66
   0   2  10   50.85   11.02
   0  -2  10   32.08    4.46
   0  -2 -10   61.81    6.46
   0   2 -10   62.71    6.81
   0  -2 -10   64.14    7.89
   0   2 -10   53.21    7.40
   2   7   2    2.33    3.96
   2   7   2    2.29    1.67
  -2  -7  -2    0.84    9.12
   2  -7   2    1.48    9.83
  -2   7  -2    1.53    5.97
  -2  -4  -8    0.58    2.37
   2   4   8   -0.01    9.87
  -2   4  -8   -0.01    1.45
  -2   4  -8    3.45   14.60
  -3   2   9   36.15    4.98
   3  -2  -9   37.23    4.92
   3   2  -9   38.49    5.45
   3  -2  -9   41.70    5.19
  -3  -2   9   35.89    4.80
   0  -7   4    0.43   30.43
   0   7   4    2.08    1.77
   0  -7  -4    1.57    2.50
   0   7  -4    0.69    1.09
  -6   0   4   16.30   10.04
  -6   0   4   15.33    2.90
   1  -2 -10   20.53    4.30
   1   2 -10   21.02    4.50
  -1  -2  10   13.64    2.65
  -1   2  10   16.96    3.54
   1   2 -10   18.70    3.71
   1  -2 -10   20.92    3.28
  -5   0  -6  103.65   11.79
   5   0   6   61.70    7.35
  -4  -2   8   69.21    7.42
   4   2  -8   65.97    7.31
  -4   2   8   62.26    6.04
  -4   2   8   64.35    7.96
   4  -2  -8   65.08    7.34
  -4  -5  -4   33.62    6.22
   4  -5   4   17.50    5.22
  -4  -5  -4   24.62    4.69
  -4   5  -4   31.35    5.93
   2   1 -10   69.27    8.09
  -2  -1  10   61.99    7.23
   2   1 -10   66.52    7.78
   2  -1 -10   74.03    8.43
  -2   1  10   66.72    7.73
   2  -1 -10   71.40    8.27
  -5  -4  -3    8.18    4.93
  -5   4  -3    6.57    4.88
  -5  -4  -3    9.35    7.46
  -6   0  -3    0.10    1.27
  -6   0  -3   -0.79    5.17
   2  -5   7  106.90   59.56
  -2  -5  -7  114.99   12.47
  -2   5  -7  119.33   12.27
   3   3   8    0.11   15.17
  -3   3  -8   26.29   28.56
  -3   3  -8   18.33    3.37
  -3  -3  -8   17.41    3.48
   5   4  -4   36.57   14.12
  -5  -4   4   33.25    3.88
  -5   4   4   36.79    4.90
   5  -4  -4   38.91    7.12
  -5   0   7    3.09    1.96
  -5   0   7    4.18    3.09
  -6   2   3   54.73   13.57
  -6  -2   3   51.69    5.68
   6   2  -3   50.19   11.94
  -6   2   3   39.20    4.28
   3  -6   4   18.65    9.25
  -3  -6  -4   27.61    6.08
  -3   6  -4   27.43    6.23
  -3  -6  -4   19.89    7.27
  -1  -7   4    0.05   22.05
  -1   7   4   21.24    5.02
   1   7  -4   15.68    3.15
   1  -7  -4   21.43   22.61
   1  -7  -4    9.73    2.66
   1   7  -4    9.79    2.17
   3   0   9    9.76    5.96
  -3   0  -9   23.84   12.63
  -6   1   4   52.72   12.38
  -6   1   4   44.37    4.95
   6   1  -4   47.26   18.41
  -6  -1   4   46.03    5.39
  -3  -5  -6    2.87    2.18
  -3   5  -6   -0.01    3.15
  -3  -5  -6    2.49    1.99
   3  -5   6    4.49   10.45
  -6  -2  -2   25.86    8.68
  -6  -2  -2   13.83    3.03
  -5   1  -6   22.14    8.92
   5  -1   6   10.31    2.57
  -5  -1  -6   22.58    4.83
   5   1   6   18.14    6.46
  -4   6   0    4.29    1.50
   4   6   0    5.02    1.75
   4   6   0    5.41    3.52
  -4  -6   0    5.31   10.72
  -4   6   0    5.28   25.96
   2  -7  -3   -0.32   19.07
   2   7  -3    5.65    2.61
   2   7  -3    5.86    1.92
  -2   7   3    7.03    2.57
  -2  -7   3   -1.97   11.25
  -6  -1  -3   11.74    2.88
  -6   1  -3   12.00    8.62
  -6  -1  -3   13.86   12.08
  -4   6   1    6.59    2.71
  -4  -6   1    3.42    6.62
  -4   6   1   11.67   19.40
   4   6  -1    6.68    2.46
   4   6  -1    7.41    2.07
   0  -5   8   -0.20   20.85
   0  -5  -8   26.02    4.33
   0   5  -8   13.39    2.65
   0  -5  -8   13.27    2.39
   0   5  -8   21.95    4.46
   0   4   9   24.44    3.84
   0  -4   9   32.49   25.40
   0   4  -9   41.69    4.97
   0  -4  -9   36.18    4.49
   0  -4  -9   56.40    7.09
   0   4  -9   58.65    8.28
  -4   5   5   15.65    2.97
   4   5  -5   12.74    4.18
   4   5  -5   13.06    6.10
   4  -5  -5    0.09   32.48
   1  -7   4   35.00   42.63
  -1   7  -4   37.02    8.68
  -1  -7  -4   39.71    7.42
   1   7   4   26.95    4.28
   5   1  -7    5.85   10.00
  -5   1   7    6.91    4.08
  -5   1   7    6.64    2.13
  -5  -1   7    7.40    3.41
  -2   3  -9   61.76   35.02
  -2  -3  -9   51.24    6.23
  -2   3  -9   60.22    6.99
   2   3   9   51.50   21.57
  -3   1  -9    4.53   10.24
   3   1   9    8.27   28.43
  -3   1  -9    2.85    1.22
   3  -1   9    3.57    3.13
  -3  -1  -9    5.03    5.18
  -1  -2 -10    0.91    1.73
  -1   2 -10    1.34    2.24
  -1  -2 -10    0.63    1.41
   1   2  10    1.89    7.75
   1   4  -9   32.09    5.80
  -1   4   9   17.30    2.86
   1  -4  -9   38.39    5.49
   1  -4  -9   33.99    4.37
   1   4  -9   29.54    4.73
  -1  -5   8   20.51   16.46
   1  -5  -8   26.94    4.49
   1  -5  -8   24.07    6.39
   1   5  -8   25.22    5.14
   2   6  -6   94.06    9.96
   2  -6  -6  123.46   31.03
  -2  -6   6   45.38   14.80
  -2   6   6   87.49    9.02
   4   6   1  113.21   11.19
   4   6   1  113.21   12.45
  -4  -6  -1  105.51   19.45
  -4   6  -1  153.43   28.22
  -4   0  -8    3.73    8.04
   4   0   8    1.09    3.46
   2   7   3   13.95    3.76
   2   7   3   10.61    2.41
  -2  -7  -3   15.11    6.49
   2  -7   3    2.02   13.95
  -2   7  -3   14.95   12.77
  -4   6   2   11.35   19.12
   4   6  -2    8.15    2.73
  -4  -6   2    4.02    6.11
   4   6  -2    9.81    3.41
  -4   6   2    8.81    3.18
  -4  -4  -6   12.40    3.66
  -4   4  -6    9.16    3.61
  -4   4  -6   10.38   30.21
   4   4   6    0.08   10.70
  -6   3   1   37.35    7.90
  -6  -3   1   45.17    5.12
   6   3  -1   41.82    7.63
  -5  -3  -5    7.63    3.41
  -5   3  -5    6.69   31.05
   5   3   5    0.16    8.18
   6   3   0    1.61    1.91
  -6  -3   0    2.68    2.19
   3  -4  -8   85.81   24.65
  -3   4   8   57.95    5.77
   3   4  -8   70.23    9.59
  -4   3  -7    5.46    2.39
  -4   3  -7    8.71   46.69
   4   3   7    0.55   17.45
  -4  -3  -7   11.17    3.23
  -3  -6   5    0.58    9.76
   3   6  -5   21.31    3.95
   3   6  -5   16.37    3.01
  -3   6   5   23.23    3.61
   3  -6  -5   35.12   30.71
  -5   5   0   19.03    2.64
  -5   5   0   39.42   14.48
  -5  -5   0   16.82    5.88
   5   5   0   30.82    3.97
  -5   5   1    2.09    1.73
  -5   5   1   -0.00    9.25
   5   5  -1   -0.02    1.40
  -5  -5   1    0.36    2.66
  -2   0 -10   17.42    2.57
   2   0  10   25.84    8.97
   2  -2 -10   62.31    7.13
  -2  -2  10   44.74    5.31
  -2   2  10   55.91    6.59
   2   2 -10   63.06    8.65
   2  -2 -10   64.31    7.40
   2   2 -10   43.04    5.23
   5   3  -6   21.44   12.27
  -5   3   6   23.63    4.61
   5  -3  -6   17.54    4.04
  -5  -3   6   20.70    2.95
   4  -1   8    1.03    2.57
   4   1   8    1.81   10.31
  -4   1  -8    2.22    9.79
  -4  -1  -8    2.83    2.83
  -1   5  -8  104.97   11.03
  -1  -5  -8  109.14   11.66
   1  -5   8  108.66   67.60
  -1   4  -9   13.70    3.13
   1  -4   9   -0.01   33.86
  -1  -4  -9   12.78    3.40
   1   4   9    7.85    5.47
   6   3  -2    0.03    6.91
  -6   3   2    9.03    3.75
  -6  -3   2    9.21    2.96
  -6  -3  -1   83.76   14.65
  -6  -3  -1   55.81    6.47
  -6  -2   4   36.78    4.35
   6   2  -4   39.23   14.98
  -6   2   4   41.30    9.66
  -6   2   4   25.90    3.09
  -5   5  -1   17.21   10.77
  -5  -5  -1   12.24    3.66
   5   5   1   12.63    2.16
  -4  -6  -2   10.78   11.83
  -4   6  -2   19.79   13.03
   4   6   2   13.05    3.74
   4   6   2   11.38    2.93
  -5   2  -6   16.60   17.52
   5   2   6   15.71   14.03
  -5  -2  -6   15.70    4.04
   3   7   0   38.11    4.98
  -3  -7   0   19.57   12.20
  -3   7   0   23.33    4.09
  -3   7   0   45.50   20.16
   3   7   0   32.82    5.43
  -6   0   5  276.14   23.56
   2   1  10   13.72   10.73
  -2   1 -10    9.53    5.82
  -2   1 -10   10.83    2.21
   2  -1  10    7.05    3.36
   3   5  -7   46.85    7.35
   3  -5  -7   66.40   24.48
  -3   5   7   44.08    5.08
   5   5  -2    2.04    1.19
   5  -5  -2    5.53    2.22
   5   5  -2    4.86    2.65
  -5  -5   2    0.50    2.05
  -5   5   2    4.65    1.52
  -6  -2  -3    1.52    8.15
  -6  -2  -3    0.25    1.42
  -2  -6  -6    8.68    5.38
  -2   6  -6    8.30    2.68
   2  -6   6    7.79   44.33
   0  -6  -7   25.74    4.43
   0  -6   7    0.14   25.53
   0   6  -7   16.94    3.07
   3   7  -1   41.04    6.14
   3   7  -1   40.12    5.09
  -3  -7   1   31.34   27.10
  -3   7   1   36.62    5.69
  -3   7   1   57.71   24.93
  -5   4  -4   -0.45    8.81
   5   4   4    0.04    7.49
  -5  -4  -4    0.73    2.25
   0   3  10    5.40    2.96
   0   3 -10    8.76    2.32
   0   3 -10    7.10    1.92
   0  -3 -10    9.12    4.57
   0  -3 -10    7.21    1.68
   4   4  -7    2.70    1.90
  -4   4   7    6.82    1.88
   4  -4  -7    9.49   17.00
   4   4  -7    5.79    2.08
   0   7   5   43.64    5.88
   0  -7  -5   55.87    8.92
   0  -7   5   58.64   46.88
  -6   0  -4    0.36    1.83
  -6   0  -4    1.33   10.78
   3  -3  -9    6.72    4.55
   3   3  -9    7.05    2.61
  -3  -3   9    3.97    1.28
   3  -3  -9    5.24    1.72
  -3   3   9    4.55    1.52
  -5   2   7    3.83    1.49
   5   2  -7    3.57    7.93
  -5  -2   7    4.51    2.58
  -5   2   7    5.35    3.82
  -2  -7   4    0.62   11.82
   2  -7  -4   25.24   23.56
   2   7  -4   13.19    2.94
   2   7  -4   16.97    3.43
  -2   7   4   18.84    4.41
  -4   0   9   -0.03    1.15
   4   0  -9    0.01    0.63
   4  -6  -3   17.46   15.34
  -4   6   3   13.73    2.81
   4   6  -3   12.40    3.50
  -4  -6   3    1.69    8.93
   4   6  -3   13.02    4.40
  -3   2  -9    2.60    1.39
  -3  -2  -9    3.64    2.20
  -3   2  -9    6.51   28.58
   3   2   9    1.14   28.16
   5  -4  -5    8.73    5.60
   5   4  -5    8.47    6.58
  -5  -4   5    6.07    1.32
  -5   4   5    9.39    4.03
   5   4  -5    4.27    1.32
   1   3 -10    8.27    2.14
  -1   3  10    8.62    2.23
   1  -3 -10    9.38    2.09
   1  -3 -10   11.54    3.24
   1   3 -10    9.97    2.61
  -3  -7  -1    8.88    8.77
   3   7   1   12.20    2.65
   3   7   1   13.28    3.40
  -3   7  -1   15.93   14.95
  -1  -6   7   26.14   17.50
   1  -6  -7   40.32   11.44
   1   6  -7   32.50    4.32
   1  -6  -7   34.84    4.70
  -4   3   8    2.44    2.02
  -4   3   8    1.43    0.95
   4   3  -8    2.66    1.84
   4  -3  -8    3.16    2.33
  -4  -3   8    2.31    1.13
  -6   1   5   29.45   10.37
   6   1  -5   27.85   15.01
  -6  -1   5   23.00    3.46
  -6   1   5   23.29    3.96
   2  -4  -9   15.03    4.31
   2   4  -9   14.23    3.21
   2  -4  -9   14.84    2.98
   4   5   5    1.76    7.21
  -4  -5  -5    5.45    2.65
  -4   5  -5    4.98    3.07
  -4  -5  -5    2.96    1.53
   4  -5   5    4.08    4.47
   3   0 -10   10.60    2.11
   3   0 -10   10.87    2.61
  -3   0  10   11.27    2.71
   2  -5  -8   44.92    9.13
   2  -5  -8   29.68    4.13
   2   5  -8   38.05    5.09
  -1   7   5   20.48    3.55
  -1  -7   5   -0.09   20.12
   1   7  -5   15.57    2.89
   1  -7  -5   19.51   13.80
  -6  -1  -4   17.49    4.73
  -6  -1  -4   13.62   34.39
  -6   1  -4   12.53    5.98
   3   7  -2   90.23   10.07
   3   7  -2   96.93    9.78
  -3  -7   2   55.85   22.26
  -3   7   2   92.44    9.67
  -3   7   2  126.33   28.74
   4  -1  -9    3.22    1.42
   4   1  -9    3.70    1.55
  -4   1   9    4.34    2.03
  -4  -1   9    4.47    2.05
  -6   3   3   12.91    4.77
   6   3  -3   12.40   10.97
  -6  -3   3   12.59    2.25
  -3  -6  -5   11.03    3.30
   3  -6   5    1.81   10.77
  -3  -6  -5   17.27    4.00
  -3   6  -5   17.35    5.12
  -6  -3  -2    3.71    2.79
  -6  -3  -2    4.59    8.39
  -5  -5  -2   10.19    3.39
  -5   5  -2   13.33    8.27
   0  -8   0    2.04    5.17
   0   8   0    8.50    2.20
  -2  -7  -4    7.39    3.78
   2  -7   4   -0.12   15.33
  -2   7  -4    6.91    5.13
  -2  -7  -4    0.94    2.98
   2   7   4    2.74    1.25
   4   2   8   32.49   28.14
  -4  -2  -8   39.02    7.18
  -4   2  -8   42.01   27.58
   5   5  -3    6.07    6.14
  -5   5   3    5.91    2.88
   5  -5  -3    8.77    9.09
   3  -1 -10   13.69    2.34
   3   1 -10   14.02    4.14
  -3  -1  10   13.33    2.70
  -3   1  10   12.72    2.77
   3   1 -10   10.15    2.33
   3  -1 -10   13.09    2.66
   1  -6   7   -0.29   29.80
  -1  -6  -7    1.26    1.99
  -1   6  -7   -0.01    1.32
   1  -7   5    0.50   31.43
  -1   7  -5    3.11    2.42
  -1  -7  -5    3.88    2.87
   1   7   5    1.71    1.07
   0   0 -11   75.89    8.03
   0   0 -11   86.21    8.58
   0   0  11   74.42    7.89
   0  -8  -1    0.39    3.69
   0  -8   1   -0.21   11.39
   0   8   1    6.05    2.14
   0   8  -1    1.74    1.08
   0   8  -1    4.56    1.69
  -3  -7  -2   30.37   10.66
   3   7   2   49.27    6.28
   3   7   2   41.76    5.77
  -3   7  -2   57.63   15.62
   1  -3  10    6.58   28.69
  -1  -3 -10   13.67    4.52
  -1   3 -10   15.24    3.33
   4   5  -6    0.44    1.31
  -4   5   6    0.16    1.00
   4  -5  -6    0.01   10.70
   4   5  -6    0.14    0.72
   1   0 -11  145.05   13.05
  -1   0  11  131.84   12.91
   1   0 -11  135.66   14.36
  -4   6  -3   18.68    9.65
  -4  -6  -3   14.34    4.20
  -4  -6  -3   15.90    3.73
   2   2  10   13.54   11.97
  -2   2 -10   13.00    8.02
  -2   2 -10   13.51    3.67
  -2  -2 -10   10.70    2.16
  -5   0  -7  103.66   17.92
   5   0   7   63.40    9.07
  -3   4  -8   30.50    5.26
  -3  -4  -8   21.91    3.26
   3   4   8   30.04   16.21
  -3  -4  -8   19.04    2.97
  -3   4  -8   36.70   33.21
   0  -1  11    5.69    1.84
   0   1 -11    7.74    2.09
   0  -1 -11    7.83    2.53
   0   1 -11    6.27    2.03
   0  -1 -11    8.44    2.02
   0   1  11    7.10    4.64
  -1   8   0   21.26    3.57
  -1  -8   0   -0.20   18.52
  -1   8   0   17.05    3.76
   1   8   0   25.15    4.84
   1   8   0   19.44    4.81
   1   1 -11   15.81    2.84
  -1  -1  11   12.55    2.58
  -1   1  11   14.31    3.07
   1   1 -11   13.98    3.02
   1  -1 -11   15.87    4.95
   1  -1 -11   17.07    2.86
   3   7  -3   42.82    5.12
   3   7  -3   46.95    6.23
  -3  -7   3   17.07   15.70
   3  -7  -3   65.09   56.98
  -3   7   3   46.51    5.67
   4  -6  -4    0.00   19.95
   4   6  -4    5.88    2.21
  -4   6   4    7.69    2.92
  -4  -6   4   -0.05    2.76
   4   6  -4    5.58    1.69
   1  -8  -1    0.07   10.12
  -1   8   1    2.23    1.73
   1   8  -1    1.72    1.40
   1   8  -1    0.89    2.51
  -1  -8   1    0.11   10.63
   6   2  -5   68.53   18.37
  -6  -2   5   63.23    7.17
  -6   2   5   78.55   11.83
   5   0  -8   -0.46    4.67
  -5   0   8    0.13    1.12
  -3   5  -7   31.58    4.40
  -3  -5  -7   26.84    3.83
   3  -5   7  337.78   72.82
  -3  -5  -7   27.40    4.71
  -2   3  10   21.27    4.00
   2   3 -10   27.31    4.17
   2  -3 -10   28.18    4.17
   2  -3 -10   32.18    3.86
   1  -8   1    2.04    5.29
  -1  -8  -1    1.52    6.32
  -1   8  -1   13.25    2.57
   1   8   1   18.63    3.22
  -1   8  -1   13.43    4.47
   1   8   1   14.06    4.07
   0  -8   2  551.49   57.18
   0   8  -2   17.13    3.03
  -5  -1  -7   27.66    5.02
  -5   1  -7   25.84   12.88
   5   1   7   57.14   16.92
  -3   6   6   24.86    3.44
  -3  -6   6   -0.05    7.75
   3  -6  -6   34.67   22.96
   3   6  -6   23.50    3.98
  -6  -2  -4   21.42    4.86
  -6  -2  -4   26.47   21.45
  -6   2  -4    9.93    8.23
  -2  -5  -8   13.54    2.98
  -2   5  -8   16.30    3.22
   2  -5   8   -0.15   41.16
   2  -6  -7   -0.10    7.91
   2   6  -7    3.59    1.97
  -2   6   7    2.51    0.99
  -2  -6   7   -0.03    3.61
  -4  -2   9   17.14    2.64
   4   2  -9   16.19    2.70
  -4   2   9   15.95    2.73
   4  -2  -9   15.89    2.28
   2  -4   9    0.05   56.65
  -2   4  -9   14.54    2.99
  -2  -4  -9   12.08    2.68
   2   4   9    9.06    6.99
   6   3  -4   18.71   20.85
  -6   3   4   17.36    5.35
  -6  -3   4   16.58    2.54
  -5   3  -6   34.52   25.42
   5   3   6   30.93   25.02
  -1   0 -11   11.33    2.75
   1   0  11   10.82    3.35
  -1   0 -11    8.84    1.87
  -5  -1   8    7.50    2.12
  -5   1   8    6.57    1.93
   5   1  -8    4.14    4.63
  -5   5  -3   -0.16    5.84
  -5  -5  -3    5.46    2.65
   5   5   3    3.10    5.97
  -6  -3  -3   35.20   15.67
  -6  -3  -3   24.62    4.11
   2   7  -5   -0.02    1.56
  -2  -7   5   34.98   14.75
   2  -7  -5    0.89   19.83
   2   7  -5    0.82    0.58
   6   0  -6    0.09    6.58
  -6   0   6    3.90    1.65
   3   2 -10    3.67    1.98
   3  -2 -10    3.26    1.38
   3  -2 -10    2.88    1.37
  -3   2  10    3.00    1.56
  -3  -2  10    3.01    1.32
   5  -5  -4   26.93    9.65
  -5   5   4   23.60    3.47
   5   5  -4   23.60    4.20
   1   8  -2    5.65    2.52
  -1   8   2    7.41    3.33
  -1  -8   2   -0.42    7.86
   1   8  -2    5.07    1.92
   5   3  -7   40.15   10.72
   5  -3  -7   30.06    3.80
  -5  -3   7   47.03    5.31
   5   3  -7   24.50    3.04
  -5   3   7   54.44    6.85
   6   4  -1    3.59    3.45
  -6   4   1    0.00    2.78
  -6  -4   1    3.33    1.72
   5   4   5    0.57   22.39
  -5  -4  -5   34.12    5.42
   6   4   0   32.70    4.28
  -6  -4   0   48.92    6.64
   3  -7   3    0.39    4.68
   3   7   3    3.38    1.14
  -3   7  -3    0.14   14.99
  -3  -7  -3    0.36    4.43
  -3  -7  -3    7.86    3.50
  -3   3  -9   -0.01   37.71
  -3  -3  -9    2.79    1.45
   3   3   9    0.30   11.35
  -3   3  -9    4.51    1.60
  -4  -4  -7   10.07    2.85
  -4   4  -7    3.66   28.89
  -4   4  -7    6.77    1.96
   4   4   7    0.49   12.31
   6   0   5   81.00    8.19
  -6   0  -5  101.34   12.36
   1  -8   2   20.77    9.77
  -1  -8  -2   45.37    6.71
  -1   8  -2   32.00    6.47
   1   8   2   47.47    5.95
  -1   1 -11   13.87    3.16
  -1  -1 -11    9.88    1.80
   1  -1  11    9.46    1.90
   1   1  11   12.05    6.83
  -1  -1 -11   12.49    3.16
   2   0 -11    3.29    1.96
   2   0 -11    3.31    2.27
  -2   0  11    3.30    1.76
   5   4  -6    0.38    1.72
  -5   4   6    0.04    2.14
  -5  -4   6    0.02    0.32
   5  -4  -6    0.04    1.96
   5   4  -6    0.01    0.48
   0   5  -9    8.34    1.78
   0  -5   9    0.16   10.17
   0   5  -9   19.36    3.24
  -6   1   6   14.82    3.11
   6   1  -6   17.69   13.03
  -6   1   6   18.61    8.13
  -6  -1   6   15.20    3.57
   0  -7  -6    4.53    2.04
   0   7   6    1.33    0.75
   0  -7   6   -0.58   15.53
   0   7  -6    0.93    1.16
   0   2 -11   31.64    4.97
   0  -2  11    8.73    1.92
   0   2 -11   22.96    3.16
   0  -2 -11   29.27    3.59
   0  -2 -11   33.00    4.51
   0   2  11   28.53    3.91
  -6  -4   2   21.91    3.78
  -6   4   2   19.71    3.87
   6   4  -2   22.45    4.94
  -6  -4  -1    3.06    1.37
  -6  -4  -1    3.08    8.19
   1  -5  -9   28.24    3.99
   1  -5  -9   22.21    3.40
   1   5  -9   20.39    3.19
  -6   1  -5   -0.22    7.60
   6   1   5    3.00    2.62
  -6  -1  -5    4.77    3.94
  -1   2  11   16.78    3.80
   1  -2 -11   18.93    2.82
   1  -2 -11   19.61    3.60
   1   2 -11   16.74    2.98
  -1  -2  11    7.34    1.43
   1   2 -11   15.47    2.61
   0  -8   3   14.68   13.47
   0   8  -3    9.07    2.06
   0   8   3   25.02    4.07
  -4  -6  -4   30.61    4.52
  -4  -6  -4   36.77    5.82
  -4   6  -4   46.88   10.89
   2  -1 -11   11.39    2.26
   2  -1 -11   10.15    2.57
   2   1 -11    9.90    2.06
  -2   1  11   12.49    3.75
   2   1 -11   10.32    2.59
  -2  -1  11    9.00    2.00
  -3   0 -10   51.70   11.24
   3   0  10   23.99    5.63
  -2  -7  -5    0.01    1.68
  -2  -7  -5    0.11    0.54
   2  -7   5   -0.11    9.81
  -2   7  -5   -0.04    2.95
  -1   7   6    0.54    0.72
  -1  -7   6   -0.03   15.02
   1  -7  -6    0.44    1.01
   1   7  -6    0.01    0.77
   1  -7  -6   -0.00    0.66
  -4   3  -8    5.09    1.35
   4   3   8    1.06   17.52
  -4   3  -8    1.80   26.97
  -2  -6  -7    0.02    3.19
  -2   6  -7    1.94    1.62
   2  -6   7   -0.06   14.33
   0   4 -10   31.12    5.13
   0   4  10   13.86    2.23
   0  -4 -10   34.70    4.78
   3  -7  -4   21.95   23.86
  -3   7   4   15.57    2.81
   3   7  -4   15.50    3.32
   3   7  -4   11.52    2.22
  -5   2  -7    1.37   18.70
  -5  -2  -7    6.13    4.30
   5   2   7    3.54   15.92
   3   4  -9   12.40    2.88
   3  -4  -9   14.64    4.82
  -4   5  -6    6.33    2.81
   4  -5   6    0.56    6.03
  -4  -5  -6    7.73    2.61
   4   5   6   -0.04    2.65
   4   0   9   24.89    6.78
  -4   0  -9   55.16   12.15
   3   5  -8    5.23    2.08
   3  -5  -8    7.30    5.33
   1   4 -10    0.03    1.66
  -1   4  10    0.17    0.50
   1  -4 -10    0.47    0.74
   1  -4 -10    0.34    1.49
   1   4 -10    0.05    1.21
   2   8   0    6.21    1.98
  -2   8   0    4.30    1.99
   2   8   0    5.40    2.37
  -2  -8   0    0.45    7.81
  -2   8   0    0.10    8.64
   3  -6   6    0.26   15.00
  -3  -6  -6    7.77    2.29
  -3  -6  -6    5.05    1.91
  -3   6  -6    9.12    3.71
   4  -4  -8   56.50    9.74
  -4   4   8   39.32    5.19
   4   4  -8   44.47    5.06
  -2  -3 -10   36.78    4.91
  -2   3 -10   45.18    5.32
   2  -3  10   33.82   48.83
   2   3  10   38.42   10.46
  -5   2   8    9.37    1.73
  -5  -2   8   12.09    2.12
  -5   2   8   11.83    5.28
   5   2  -8    6.02    2.77
  -7   0   1    0.65    2.70
   1   8  -3    1.38    0.84
   1   8  -3   -0.07    1.75
  -1   8   3    3.12    2.60
  -1  -8   3    0.06   13.30
   3  -1  10   14.72    3.94
  -3  -1 -10   24.00    5.47
   3   1  10   26.19   13.14
  -3   1 -10   32.15   13.18
   0  -6   8   -1.59   17.19
   0   6  -8    1.55    0.95
   0  -6  -8    3.34    2.86
   2  -8  -1   13.50   14.06
   2   8  -1   10.24    4.04
   2   8  -1   10.88    3.21
  -2  -8   1   -0.24   12.76
  -2   8   1   11.29    3.23
  -7   0   0    0.99    4.53
  -1  -7  -6    1.17    1.80
  -1   7  -6    0.42    1.52
   1  -7   6   -0.25   16.04
   4  -6  -5   -0.02   30.07
   4   6  -5    6.72    2.05
   4   6  -5    5.17    1.74
  -4   6   5    8.44    2.95
   1  -5   9   28.19   28.47
  -1  -5  -9   39.83    6.47
  -1   5  -9   34.74    4.71
  -2  -8  -1    0.59    5.79
  -2   8  -1    5.16    1.24
  -2   8  -1   13.68    9.81
   2   8   1   10.57    2.29
   2   8   1    7.44    3.64
  -4   1  -9   -0.02   13.73
  -4  -1  -9    2.33    3.87
   4   1   9    1.26    5.86
  -1  -8  -3    5.87    2.80
   1   8   3    3.84    1.70
   1  -8   3   -0.33   13.77
   6   4  -3    7.57    3.83
  -6   4   3    6.10    3.29
  -6  -4   3    5.86    1.30
   1   6  -8   -0.00    0.76
   1  -6  -8    0.00    0.98
  -1  -6   8    0.04    5.00
   1  -6  -8    0.28    0.51
  -6  -4  -2   -0.00    6.19
  -6  -4  -2    2.04    1.39
  -7   0   2   16.77    3.50
  -6   3   5   17.63    6.69
  -6  -3   5   15.31    2.21
   6   3  -5   15.41    9.04
  -1  -2 -11    3.20    2.27
   1   2  11    1.75    2.43
  -1   2 -11    3.06    1.74
  -7   1   1   35.56    5.73
  -7  -1   1   43.20    4.96
   7   1  -1   17.79    2.14
  -7   1   0   19.39    3.82
  -7  -1   0   26.93    9.17
   6   2  -6    0.09    5.56
  -6   2   6   -0.03    5.33
  -6   2   6    1.46    0.49
  -6  -2   6    3.25    1.92
  -5  -5  -4   10.70    3.16
  -5   5  -4    6.97    4.58
  -4   5   7   35.94    4.00
   4   5  -7   37.61    5.65
   4  -5  -7   54.88   11.90
  -7   0  -1    0.31    4.11
  -6  -3  -4   23.11    3.67
   6   3   4   22.71   15.87
  -2   8   2   11.91    2.46
  -2  -8   2   -0.09   12.74
   2  -8  -2   14.67   13.75
   2   8  -2   11.00    2.75
   2   8  -2   13.89    3.19
   4  -3  -9    2.66    1.00
   4   3  -9    3.15    2.08
  -3  -7  -4    5.62    2.70
  -3  -7  -4    2.86    2.72
   3  -7   4    0.51    5.10
  -3   7  -4    0.08    6.86
  -1  -4 -10   18.58    3.24
  -1   4 -10   17.81    4.00
   1   4  10    7.18    1.95
  -5   5   5   35.08    4.42
   5   5  -5   32.62    5.11
   5  -5  -5   41.11    9.14
  -6  -2  -5   27.94    5.17
  -6   2  -5   -0.87    5.90
   6   2   5   15.17    6.98
  -5   6   0   -0.05    7.10
   5   6   0    2.51    1.51
  -5  -6   0    0.23    1.25
   5   6  -1    0.38    0.78
   5  -6  -1    0.00    3.54
  -5   6   1   -0.05    0.29
  -5  -6   1    0.17    0.72
  -7   1   2   14.94    2.94
  -7  -1   2   17.50    3.95
   4   7   0    3.07    1.33
   4   7   0    2.18    1.41
  -4  -7   0    0.35    4.18
  -4   7   0   -0.34   23.61
   2   2 -11   37.14    4.49
   2  -2 -11   44.32    4.60
  -2  -2  11   21.10    3.08
   2  -2 -11   37.25    4.41
  -2   2  11   33.44    4.05
   2   2 -11   26.80    3.73
  -4   7   1    1.11    0.72
  -4  -7   1    0.19    7.53
   4   7  -1   -0.01    2.22
   4   7  -1    2.40    1.95
   4  -7  -1   -0.00   13.16
   2  -5  -9   23.86    3.05
   2   5  -9   20.81    4.15
  -3   3  10    3.00    1.38
   3  -3 -10    5.98    2.17
   3   3 -10    5.66    1.95
  -4   0  10    7.28    1.97
  -2  -8  -2   18.90    4.48
   2   8   2   20.70    3.14
  -2   8  -2   27.29   10.57
   2   0  11   49.72    7.96
   1  -6   8   30.77   33.51
  -1  -6  -8   34.47    4.56
  -1   6  -8   30.33    3.90
  -7  -1  -1   27.59   10.02
   0   8   4   44.96    5.56
   0  -8   4   38.00   16.04
   2  -7  -6   54.04    8.93
  -2   7   6   33.62    4.37
   2   7  -6   40.31    4.65
  -2  -7   6   -0.56    7.05
  -5   6  -1    1.06   14.25
   5   6   1    3.49    0.91
  -5  -6  -1    2.70    1.77
   4   7   1   24.59    3.68
  -4  -7  -1   15.56    6.39
  -4   7  -1   45.32   19.84
   4   7   1   27.16    3.51
  -7   0   3    7.22    1.55
   7   0  -3    6.91    4.52
  -3   6   7   30.20    3.47
   3  -6  -7   55.17   12.65
   3   6  -7   38.42    4.67
   5  -6  -2    0.00   11.00
  -5   6   2    0.09    0.61
   5   6  -2    0.51    1.36
   2  -4 -10    7.83    2.46
   2  -4 -10    9.15    2.38
   2   4 -10    9.26    2.30
   3   2  10   32.30   11.77
  -3   2 -10   32.22   16.95
  -4  -1  10   -0.00    1.56
  -4   1  10    0.30    0.97
   4   1 -10   -0.02    0.41
   4  -7  -2    0.02   15.33
  -4   7   2    1.31    0.89
   4   7  -2    1.60    1.05
   4   7  -2    0.00    1.35
  -4  -7   2   -0.44    3.53
  -2   1 -11    1.76    0.87
   2   1  11    1.86    4.27
   0  -3 -11   23.13    3.45
   0   3  11   15.85    2.57
   0   3 -11   21.31    3.23
  -4   2  -9   94.03   30.57
   4   2   9   80.72   22.90
  -4  -2  -9   87.79   10.20
   6   0  -7    0.01    8.12
  -6   0   7    8.85    2.63
  -1  -8   4    1.20   14.64
  -1   8   4    7.34    2.56
  -7   0  -2   21.36   17.03
   6   4  -4    5.46    3.48
  -6   4   4    5.08    3.30
   5   0   8   48.66   12.27
  -5   0  -8   99.26   16.43
   3  -7  -5   18.03   15.58
  -3   7   5   15.09    2.43
   3   7  -5   13.22    2.68
   1   3 -11   24.51    3.89
   1   3 -11   22.35    4.06
  -1   3  11   18.59    2.72
   1  -3 -11   28.69    3.34
   1  -3 -11   30.68    5.04
   5   4   6    0.13   15.10
   7  -1  -3    7.04    3.06
   7   1  -3    4.03    8.97
  -7  -1   3    8.61    1.80
  -7  -2   1   31.26    4.92
  -2   8   3    3.71    2.27
  -2  -8   3   17.35   13.60
   2   8  -3    2.29    0.98
   2   8  -3    2.90    2.53
  -6  -4  -3    0.18    1.04
   6   4   3    0.12    6.04
   3   0 -11   72.35    6.18
  -3   0  11  114.91   10.43
   3   0 -11  118.84    9.79
  -7  -2   0   20.70    6.11
  -4  -6  -5   12.38    2.90
  -4   6  -5   10.98    6.52
  -6   0  -6   49.90   10.02
   2   6  -8   10.15    2.10
   2  -6  -8   13.34    2.59
   5   3   7    0.07   10.88
  -5  -3  -7    2.58    1.93
  -5   3  -7   -0.34   18.03
   3  -5   8   -0.02   11.50
  -3   5  -8   11.51    3.42
   1   8   4   15.26    2.74
  -1  -8  -4   35.16    6.16
   1  -8   4   -0.38   15.80
  -5   4   7    3.39    2.34
   6   1  -7    6.93    6.66
  -6   1   7    6.69    1.34
   6  -1  -7   -0.03    7.78
  -6  -1   7    7.01    1.62
  -5   0   9   26.29    3.30
  -7  -1  -2  140.60   22.56
  -3   4  -9    0.31    1.37
   3   4   9    0.06    2.66
   3  -4   9   -0.00   15.77
;
_shelx_hkl_checksum     90066
_shelx_res_file
;
TITL shelx
CELL  1.54186   6.0101   7.1760   9.8528   90.000   93.190   90.000
ZERR     2.00   0.0004   0.0005   0.0006    0.000    0.004    0.000
LATT  -1
SYMM  - X, 1/2 + Y, - Z
SFAC  C    H    N    O
UNIT  14   18   2    10
MERG   2
FMAP   2
PLAN   20
HTAB
SIZE     0.05   0.06   0.16
ACTA
BOND   $H
CONF
LIST   4
L.S.   5
TEMP  -150.00
WGHT    0.031700
FVAR       1.04145
O1    4   -0.558382   -0.080628    0.037227    11.00000    0.02388    0.04040 =
         0.03472    0.00065   -0.00333   -0.00649
O2    4    0.050233    0.215623   -0.084757    11.00000    0.02757    0.04319 =
         0.02600    0.00206    0.00592   -0.00053
O3    4   -0.256867    0.047014   -0.053829    11.00000    0.02396    0.03393 =
         0.02084   -0.00102   -0.00045   -0.00095
O4    4    0.467411    0.126336    0.419586    11.00000    0.02609    0.06882 =
         0.02292   -0.00134    0.00339    0.00184
O5    4    0.246940    0.171302    0.592184    11.00000    0.02746    0.06290 =
         0.01846   -0.00154   -0.00108    0.00371
N1    3   -0.306349    0.097893    0.165112    11.00000    0.01984    0.03556 =
         0.02038   -0.00192    0.00170   -0.00331
H1    2   -0.379169    0.106468    0.236544    11.00000   -1.50000
C1    1   -0.394447    0.013010    0.053963    11.00000    0.02407    0.03003 =
         0.02173    0.00173    0.00043    0.00328
C2    1   -0.087811    0.164052   -0.010317    11.00000    0.01942    0.02812 =
         0.02407    0.00296   -0.00121    0.00252
C3    1   -0.109036    0.207447    0.139355    11.00000    0.01821    0.03096 =
         0.02304    0.00053    0.00118   -0.00127
AFIX  13
H3    2   -0.142165    0.342936    0.150735    11.00000   -1.20000
AFIX   0
C4    1    0.098940    0.156193    0.225514    11.00000    0.01909    0.03787 =
         0.02249   -0.00108   -0.00107   -0.00078
AFIX  23
H4A   2    0.124571    0.020275    0.219104    11.00000   -1.20000
H4B   2    0.229016    0.220508    0.189607    11.00000   -1.20000
AFIX   0
C5    1    0.079833    0.209349    0.373331    11.00000    0.02317    0.05312 =
         0.02484   -0.00075   -0.00166    0.00368
AFIX  23
H5A   2    0.050202    0.344753    0.379023    11.00000   -1.20000
H5B   2   -0.048823    0.143025    0.409247    11.00000   -1.20000
AFIX   0
C6    1    0.286222    0.163852    0.461103    11.00000    0.02742    0.04155 =
         0.02342   -0.00263    0.00090   -0.00403
C7    1    0.435342    0.134327    0.687139    11.00000    0.03439    0.05446 =
         0.02032    0.00115   -0.00367    0.00331
AFIX  33
H7A   2    0.387613    0.143492    0.780405    11.00000   -1.20000
H7B   2    0.492413    0.008692    0.671407    11.00000   -1.20000
H7C   2    0.553108    0.225852    0.673666    11.00000   -1.20000
AFIX   0
HKLF 4
REM  shelx
REM R1 =  0.0421 for    1249 Fo > 4sig(Fo)  and  0.0594 for all    1533 data
REM    121 parameters refined using      1 restraints
END
WGHT      0.0311      0.0000
REM Instructions for potential hydrogen bonds
EQIV $1 x-1, y, z
HTAB N1 O4_$1
EQIV $2 x, y, z+1
HTAB C7 O2_$2
REM Highest difference peak  0.191,  deepest hole -0.188,  1-sigma level  0.046
Q1    1  -0.1919  0.1539  0.1638  11.00000  0.05    0.19
Q2    1  -0.3252  0.1208  0.2295  11.00000  0.05    0.19
Q3    1   0.6364  0.0332  0.4414  11.00000  0.05    0.17
Q4    1   0.0696  0.2825  0.5834  11.00000  0.05    0.17
Q5    1   0.1107  0.1509  0.6517  11.00000  0.05    0.17
Q6    1   0.3815  0.1193  0.3058  11.00000  0.05    0.16
Q7    1   0.5537  0.0991  0.3410  11.00000  0.05    0.15
Q8    1   0.2352  0.0202  0.5585  11.00000  0.05    0.15
Q9    1   0.5978  0.2012  0.6389  11.00000  0.05    0.15
Q10   1   0.0397  0.4633  0.2251  11.00000  0.05    0.14
Q11   1   0.0273  0.2125  0.2892  11.00000  0.05    0.14
Q12   1   0.8242  0.2301  0.6753  11.00000  0.05    0.14
Q13   1   0.5809  0.1580  0.5243  11.00000  0.05    0.14
Q14   1  -0.4872 -0.0479  0.1664  11.00000  0.05    0.13
Q15   1  -0.1643 -0.0186 -0.1527  11.00000  0.05    0.13
Q16   1   0.0859  0.1070 -0.1882  11.00000  0.05    0.13
Q17   1   0.6582 -0.1255  0.7003  11.00000  0.05    0.13
Q18   1   0.0808 -0.1540  0.3037  11.00000  0.05    0.13
Q19   1  -0.1294  0.0942 -0.2010  11.00000  0.05    0.13
Q20   1  -0.4452  0.1945  0.3234  11.00000  0.05    0.13
;
_shelx_res_checksum     69445
