# Supplementary material for: Crystal structure of γ-methyl l-glutamate N-carb­oxy anhydride
Source: Acta Crystallogr E Crystallogr Commun. 2015 Jan 1;71(Pt 1):48–50. doi: 10.1107/S2056989014026917 (PMC4331887; doi:10.1107/S2056989014026917)
Supplement: Supplementary file 2 [file e-71-00048-Isup2.hkl]

#
# h,k,l, Fc-squared, Fo-squared, sigma(Fo-squared), status flag
#
data_I
_shelx_title ' shelx'
_shelx_refln_list_code          4
_shelx_F_calc_maximum       79.62
_exptl_crystal_F_000       196.00
_reflns_d_resolution_high  0.8309

loop_
 _space_group_symop_operation_xyz
 'x, y, z'
 '-x, y+1/2, -z'

_cell_length_a     6.0101
_cell_length_b     7.1760
_cell_length_c     9.8528
_cell_angle_alpha  90.000
_cell_angle_beta   93.190
_cell_angle_gamma  90.000

_shelx_F_squared_multiplier     1.000

loop_
 _refln_index_h
 _refln_index_k
 _refln_index_l
 _refln_F_squared_calc
 _refln_F_squared_meas
 _refln_F_squared_sigma
 _refln_observed_status
   0  -8   0         15.63          1.88         4.77 o
   1  -8   0         18.67         -0.18        17.07 o
   2  -8   0          4.71          0.41         7.20 o
   1  -7   0          6.02          0.18         7.36 o
   2  -7   0          1.69          0.01         7.51 o
   3  -7   0         28.08         18.04        11.25 o
   4  -7   0          2.53          0.32         3.85 o
   0  -6   0         62.77         80.19        18.61 o
   1  -6   0        100.37        100.32        13.43 o
   2  -6   0          5.20          3.90        10.50 o
   3  -6   0          3.24         -0.43        12.25 o
   4  -6   0          5.44          4.90         9.88 o
   5  -6   0          2.71          0.21         1.15 o
   1  -5   0        179.25        170.57        10.40 o
   2  -5   0         86.40         89.93         9.72 o
   3  -5   0         84.35         56.93        16.27 o
   4  -5   0        121.58         98.23        18.40 o
   5  -5   0         27.92         15.51         5.42 o
   0  -4   0        698.53        758.94        30.16 o
   1  -4   0        251.99        254.89         9.99 o
   2  -4   0        157.85        173.54        11.20 o
   3  -4   0         28.12         30.56         3.67 o
   4  -4   0         21.04         19.85         2.64 o
   5  -4   0         53.94         47.32        10.19 o
   6  -4   0         46.15         45.10         6.12 o
   1  -3   0        932.24        977.16        25.26 o
   2  -3   0         86.22         87.55         3.47 o
   3  -3   0         10.77         12.08         1.07 o
   4  -3   0         49.77         49.81         5.18 o
   5  -3   0        157.24        137.86        31.60 o
   6  -3   0          1.49          2.47         2.02 o
   0  -2   0       6332.69       6373.93       281.92 o
   1  -2   0       1517.63       1521.90        41.19 o
   2  -2   0        152.94        161.61         4.73 o
   3  -2   0         14.49         15.65         0.90 o
   4  -2   0         31.89         33.29         3.42 o
   5  -2   0        232.54        208.93        42.67 o
   6  -2   0         62.52         68.66         7.08 o
   7  -2   0         19.69         19.08         5.63 o
   1  -1   0        261.01        259.41         5.92 o
   2  -1   0         19.62         22.61         0.85 o
   3  -1   0        208.94        214.02         5.87 o
   4  -1   0        137.24        136.20         5.98 o
   5  -1   0        175.93        208.57        18.91 o
   6  -1   0         22.22         24.93         3.72 o
   7  -1   0         20.48         24.83         8.45 o
   1   0   0         18.78         18.59         0.54 o
   2   0   0        166.60        173.62         3.83 o
   3   0   0          0.37          0.24         0.16 o
   4   0   0         45.56         40.94         2.35 o
   5   0   0        205.17        206.04        13.02 o
   6   0   0        283.69        278.21        17.43 o
   7   0   0          1.70          0.91         4.18 o
   1   1   0        260.88        263.26         6.04 o
   2   1   0         19.20         21.24         0.93 o
   3   1   0        208.68        214.78         6.36 o
   4   1   0        137.35        135.83         6.78 o
   5   1   0        176.18        187.26         9.27 o
   6   1   0         22.47         21.63         1.84 o
   7   1   0         20.52         17.88         3.52 o
   0   2   0       6338.88       6441.28       328.25 o
   1   2   0       1518.14       1544.77        35.85 o
   2   2   0        152.27        162.88         4.46 o
   3   2   0         14.30         15.53         0.85 o
   4   2   0         31.46         31.48         1.81 o
   5   2   0        233.55        213.08        10.41 o
   6   2   0         62.90         61.90         6.70 o
   1   3   0        931.18        961.53        25.97 o
   2   3   0         85.81         86.82         3.23 o
   3   3   0         10.96         11.68         1.04 o
   4   3   0         50.01         43.54         5.02 o
   5   3   0        156.84        156.35        12.06 o
   6   3   0          1.48          1.48         1.76 o
   0   4   0        698.92        792.05        36.03 o
   1   4   0        249.85        260.03         7.76 o
   2   4   0        158.15        168.95         6.41 o
   3   4   0         28.46         31.62         2.56 o
   4   4   0         20.87         18.53         2.02 o
   5   4   0         54.57         46.33         4.01 o
   6   4   0         45.91         30.15         3.95 o
   1   5   0        179.22        189.68         7.54 o
   2   5   0         86.76         92.82         5.20 o
   3   5   0         85.02         90.95         5.17 o
   4   5   0        121.37        119.95         7.28 o
   5   5   0         28.06         22.69         5.78 o
   0   6   0         61.70         72.74         4.48 o
   1   6   0        100.29        113.28         5.90 o
   2   6   0          5.31          7.03         1.36 o
   3   6   0          3.26          4.13         1.12 o
   4   6   0          5.63          4.41         1.00 o
   5   6   0          2.70          1.90         1.36 o
   1   7   0          6.05          6.74         1.30 o
   2   7   0          1.72          2.07         1.20 o
   3   7   0         28.53         29.55         3.86 o
   4   7   0          2.53          2.35         0.89 o
   0   8   0         15.44          7.84         2.03 o
   1   8   0         18.37         19.13         1.90 o
   2   8   0          4.77          4.54         1.10 o
  -2  -8   1          9.61          5.81         8.71 o
  -1  -8   1          2.69          0.08         6.76 o
   0  -8   1          4.78          0.22         3.24 o
   1  -8   1         14.03          1.66         3.74 o
   2  -8   1          8.29          0.54         5.34 o
  -4  -7   1          1.62          0.11         6.03 o
  -3  -7   1         30.03         28.89        24.99 o
  -2  -7   1         29.35         22.79        12.90 o
  -1  -7   1         45.54         32.35        17.78 o
   0  -7   1          1.51          9.05         9.31 o
   1  -7   1         11.19          0.73         6.22 o
   2  -7   1         14.52          9.97         5.80 o
   3  -7   1          9.79          8.19         8.09 o
   4  -7   1         26.60         14.35         5.89 o
  -5  -6   1          0.31          0.13         0.65 o
  -4  -6   1          6.00          3.15         6.10 o
  -3  -6   1         10.26          1.15        10.50 o
  -2  -6   1         34.94         37.82        16.43 o
  -1  -6   1         27.94         18.07         6.73 o
   0  -6   1         98.97         95.22        14.36 o
   1  -6   1         10.67          9.97         7.99 o
   2  -6   1         21.96         20.42         5.67 o
   3  -6   1          5.31          0.10         9.12 o
   4  -6   1        105.52         97.28        17.93 o
   5  -6   1          4.34          2.49         1.63 o
  -5  -5   1          3.03          0.33         2.45 o
  -4  -5   1         55.99         41.51        13.63 o
  -3  -5   1          2.25         -0.02         7.04 o
  -2  -5   1         23.80         25.18        27.96 o
  -1  -5   1         95.19         89.27        15.55 o
   0  -5   1         12.48         12.99         1.57 o
   1  -5   1          6.74          5.43         1.91 o
   2  -5   1          8.78          9.25         3.98 o
   3  -5   1         35.88         34.33        17.48 o
   4  -5   1         14.57          9.22         7.35 o
   5  -5   1         12.93         11.28         3.37 o
  -6  -4   1          3.29          3.07         1.59 o
  -5  -4   1          7.25          0.60         2.26 o
  -4  -4   1         45.46         41.95         5.42 o
  -3  -4   1         23.84         26.26         2.85 o
  -2  -4   1        305.67        326.12        28.94 o
  -1  -4   1         20.81         21.85         1.08 o
   0  -4   1        175.22        168.98         5.02 o
   1  -4   1         81.53         84.06         2.91 o
   2  -4   1        484.89        536.94        25.46 o
   3  -4   1         80.46         80.35         6.94 o
   4  -4   1         97.52        124.12        26.61 o
   5  -4   1          8.82          8.14         2.52 o
   6  -4   1          3.83          2.82         1.25 o
  -6  -3   1         39.83         41.65         4.72 o
  -5  -3   1         67.27         73.18         7.50 o
  -4  -3   1          2.24          1.71         1.80 o
  -3  -3   1         77.55         79.17         3.64 o
  -2  -3   1        182.47        184.03         5.12 o
  -1  -3   1        406.33        417.94        11.43 o
   0  -3   1         25.07         24.79         1.17 o
   1  -3   1        252.43        265.79         8.32 o
   2  -3   1        124.25        125.90         5.08 o
   3  -3   1          7.62          8.97         0.97 o
   4  -3   1         53.32         51.92         5.39 o
   5  -3   1        204.62        213.30        20.52 o
   6  -3   1         61.87         57.29        12.88 o
  -7  -2   1         26.55         28.82         4.54 o
  -6  -2   1         17.86         17.47         2.98 o
  -5  -2   1         34.59         37.16         4.66 o
  -4  -2   1         79.37         81.82         6.17 o
  -3  -2   1        142.83        143.84         5.19 o
  -2  -2   1        144.53        131.76         4.86 o
  -1  -2   1        835.04        849.90        20.13 o
   0  -2   1        649.27        668.07        16.18 o
   1  -2   1       2102.09       2213.02        58.78 o
   2  -2   1        752.62        814.09        23.75 o
   3  -2   1         67.38         65.66         2.24 o
   4  -2   1        116.50        121.98        12.42 o
   5  -2   1          1.39          1.06         1.16 o
   6  -2   1         16.52         17.94         6.80 o
  -7  -1   1         34.87         39.83         4.57 o
  -6  -1   1         72.45         80.26         9.01 o
  -5  -1   1          6.79          6.11         2.01 o
  -4  -1   1         91.32         90.38         6.38 o
  -3  -1   1         66.50         63.22         2.05 o
  -2  -1   1         20.12         17.77         0.74 o
  -1  -1   1       3642.06       3448.28        85.50 o
   0  -1   1        425.04        409.49         9.30 o
   1  -1   1       1485.36       1464.53        34.75 o
   2  -1   1        108.65        108.84         2.94 o
   3  -1   1        131.49        130.61         3.80 o
   4  -1   1        138.39        133.23         5.96 o
   5  -1   1        347.02        333.33        20.20 o
   6  -1   1         78.33        101.68        10.28 o
   7  -1   1         23.72         25.44         9.24 o
  -7   0   1          0.53          0.60         2.49 o
  -6   0   1         45.86         24.16        16.34 o
  -5   0   1          5.93          5.62         1.76 o
  -4   0   1        143.17        153.18         9.11 o
  -3   0   1        108.52         97.79         3.11 o
  -2   0   1        396.84        400.49        11.56 o
  -1   0   1         11.13         11.50         0.49 o
   0   0   1        853.66        716.70        15.46 o
   1   0   1        664.50        656.48        15.31 o
   2   0   1         27.34         28.84         0.87 o
   3   0   1         17.07         15.29         0.69 o
   4   0   1         66.61         64.31         3.29 o
   5   0   1          0.07          0.09         0.88 o
   6   0   1         15.54         14.11         3.23 o
   7   0   1          2.41          0.29         3.79 o
  -7   1   1         35.04         19.97         8.19 o
  -6   1   1         72.10         69.76         4.27 o
  -5   1   1          6.77          5.85         1.46 o
  -4   1   1         90.92         83.19         8.68 o
  -3   1   1         65.80         63.20         2.34 o
  -2   1   1         19.36         16.35         0.57 o
  -1   1   1       3644.63       3579.20       103.46 o
   0   1   1        427.02        408.61         8.76 o
   1   1   1       1481.93       1483.07        37.33 o
   2   1   1        107.20        102.76         3.03 o
   3   1   1        130.25        127.63         4.33 o
   4   1   1        140.16        132.12         6.40 o
   5   1   1        347.42        316.48        18.38 o
   6   1   1         78.46         91.11        10.57 o
  -6   2   1         17.91         17.73         3.03 o
  -5   2   1         34.38         34.19         2.36 o
  -4   2   1         78.94         80.84         3.87 o
  -3   2   1        142.00        145.02         4.97 o
  -2   2   1        141.88        138.89         3.86 o
  -1   2   1        837.10        865.84        21.26 o
   0   2   1        650.98        661.47        16.05 o
   1   2   1       2100.50       2248.61        60.12 o
   2   2   1        754.41        809.92        22.11 o
   3   2   1         66.61         62.24         2.18 o
   4   2   1        115.81        111.33         4.41 o
   5   2   1          1.54          0.12         0.70 o
  -6   3   1         40.13         36.68         5.06 o
  -5   3   1         66.50         63.43         5.24 o
  -4   3   1          2.08          1.80         0.92 o
  -3   3   1         77.65         76.52         3.36 o
  -2   3   1        182.02        195.05         6.50 o
  -1   3   1        409.87        398.50        10.13 o
   0   3   1         25.34         24.01         0.86 o
   1   3   1        251.35        267.40         7.73 o
   2   3   1        123.05        121.07         4.07 o
   3   3   1          7.79          8.74         0.78 o
   4   3   1         52.62         49.31         3.16 o
   5   3   1        207.33        187.63        16.72 o
  -6   4   1          3.25          1.48         2.00 o
  -5   4   1          7.10          4.34         3.98 o
  -4   4   1         45.80         44.08         3.47 o
  -3   4   1         23.50         26.94         2.60 o
  -2   4   1        304.32        336.77        14.10 o
  -1   4   1         20.73         20.93         1.06 o
   0   4   1        175.41        174.88         5.94 o
   1   4   1         81.08         84.79         3.37 o
   2   4   1        486.19        497.31        17.10 o
   3   4   1         80.62         82.48         4.11 o
   4   4   1         97.75         84.70        11.69 o
   5   4   1          9.07          8.33         2.66 o
  -5   5   1          3.05          0.79         1.00 o
  -4   5   1         56.20         55.59         4.03 o
  -3   5   1          2.37          1.72         1.17 o
  -2   5   1         24.23         25.47         2.24 o
  -1   5   1         94.43        105.70         4.46 o
   0   5   1         12.75         13.40         1.01 o
   1   5   1          6.76          7.20         0.96 o
   2   5   1          8.85         10.30         1.53 o
   3   5   1         36.23         34.71         2.43 o
   4   5   1         14.76         13.07         1.90 o
   5   5   1         12.96         12.04         2.11 o
  -5   6   1          0.27          0.06         0.25 o
  -4   6   1          6.18          6.58         1.26 o
  -3   6   1         10.14         12.46         1.66 o
  -2   6   1         34.87         39.43         3.21 o
  -1   6   1         27.82         29.70         2.01 o
   0   6   1         98.35        112.95         4.72 o
   1   6   1         10.53         14.79         1.81 o
   2   6   1         21.91         24.41         2.46 o
   3   6   1          5.40          4.14         0.99 o
   4   6   1        106.35        108.29         9.66 o
   5   6   1          4.31          3.11         1.12 o
  -4   7   1          1.61          1.08         0.60 o
  -3   7   1         30.26         36.79         2.99 o
  -2   7   1         29.73         34.30         3.01 o
  -1   7   1         45.63         54.99         3.46 o
   0   7   1          1.41          0.47         0.68 o
   1   7   1         11.10         11.84         1.56 o
   2   7   1         14.46         14.83         1.71 o
   3   7   1         10.08         11.84         1.91 o
   4   7   1         26.53         24.62         4.60 o
  -2   8   1          9.57         10.02         1.83 o
  -1   8   1          2.71          1.57         0.92 o
   0   8   1          4.72          3.31         1.15 o
   1   8   1         13.89         14.03         1.54 o
   2   8   1          8.26          6.94         1.55 o
  -2  -8   2         10.25          6.46         8.62 o
  -1  -8   2          5.30         -0.39         7.25 o
   0  -8   2         24.03        508.46        52.72 o
   1  -8   2         34.59         36.53        11.34 o
   2  -8   2         20.85         17.43         4.13 o
  -4  -7   2          1.05         -0.33         3.17 o
  -3  -7   2         75.27         51.49        20.52 o
  -2  -7   2         17.95         -0.10        18.47 o
  -1  -7   2         21.74          0.48        31.51 o
   0  -7   2          2.30          0.10         2.99 o
   1  -7   2          7.10          0.83         6.72 o
   2  -7   2          1.40          1.06         6.16 o
   3  -7   2         42.59         28.00         9.83 o
  -5  -6   2          0.49          0.00        10.14 o
  -4  -6   2          7.55          3.71         5.63 o
  -3  -6   2         38.72        154.35        30.33 o
  -2  -6   2         55.58         59.46        20.05 o
  -1  -6   2          8.74          0.00        19.83 o
   0  -6   2         30.88         21.27        10.65 o
   1  -6   2          1.54          0.23         4.88 o
   2  -6   2         51.21         55.08        10.28 o
   3  -6   2        132.11         94.52        14.00 o
   4  -6   2         15.55          9.94        10.91 o
  -5  -5   2          4.45          2.69         2.32 o
  -4  -5   2         42.56         21.72        10.26 o
  -3  -5   2         72.64         64.04        14.99 o
  -2  -5   2         51.30         55.08        21.68 o
  -1  -5   2          4.48          6.32        19.58 o
   0  -5   2         38.78         39.99         7.38 o
   1  -5   2         82.06         92.71        12.84 o
   2  -5   2        115.25        105.77        21.15 o
   3  -5   2        142.60        142.30        17.50 o
   4  -5   2          0.86          1.18         4.91 o
   5  -5   2          9.67          9.39         3.13 o
  -6  -4   2         19.49         20.20         3.49 o
  -5  -4   2          6.44          7.71         1.21 o
  -4  -4   2         27.81         25.51         7.20 o
  -3  -4   2         25.45         21.27        10.30 o
  -2  -4   2         72.82         59.17        16.72 o
  -1  -4   2          2.31          2.56         0.47 o
   0  -4   2         67.11         67.26         2.55 o
   1  -4   2          9.22          8.89         0.65 o
   2  -4   2        163.85        149.83         7.87 o
   3  -4   2        196.16        193.83        14.32 o
   4  -4   2         50.98         53.03         5.62 o
   5  -4   2         17.32         15.52         3.93 o
   6  -4   2          1.66          1.54         1.25 o
  -6  -3   2          6.96          8.49         2.73 o
  -5  -3   2         36.42         37.13         4.52 o
  -4  -3   2         38.76         35.44        10.44 o
  -3  -3   2        317.49        314.56        13.97 o
  -2  -3   2         19.73         17.66         1.03 o
  -1  -3   2        360.20        373.11        10.46 o
   0  -3   2          0.10          0.06         0.39 o
   1  -3   2        110.88        108.30         3.44 o
   2  -3   2        610.32        656.60        23.42 o
   3  -3   2        167.97        185.18         9.86 o
   4  -3   2          3.08          4.75         2.87 o
   5  -3   2         39.04         37.99         4.39 o
   6  -3   2          3.73          3.62         2.44 o
  -6  -2   2         21.57         23.33         3.53 o
  -5  -2   2         69.15         73.92         7.51 o
  -4  -2   2         33.82         32.82         3.96 o
  -3  -2   2        120.45        114.75         5.21 o
  -2  -2   2        199.21        193.13         5.32 o
  -1  -2   2        107.76        102.42         2.94 o
   0  -2   2         58.76         56.80         1.83 o
   1  -2   2        501.63        545.90        20.35 o
   2  -2   2        419.28        430.87        13.23 o
   3  -2   2        327.49        328.14        13.42 o
   4  -2   2        181.55        188.38        12.35 o
   5  -2   2          7.32          6.88         1.93 o
   6  -2   2         21.64         14.82         5.55 o
  -7  -1   2         16.10         16.13         3.64 o
  -6  -1   2          7.26          7.49         3.24 o
  -5  -1   2          0.27          0.08         1.18 o
  -4  -1   2         64.95         68.51         5.20 o
  -3  -1   2         92.97         96.02         3.55 o
  -2  -1   2        341.22        342.22         9.18 o
  -1  -1   2        100.95         97.45         2.38 o
   0  -1   2        136.85        125.72         3.24 o
   1  -1   2        267.97        264.73         8.05 o
   2  -1   2        861.74        909.60        24.22 o
   3  -1   2        217.32        227.90         6.82 o
   4  -1   2         69.18         66.98         5.22 o
   5  -1   2         10.92         13.23         3.17 o
   6  -1   2         17.92         17.87         3.18 o
   7  -1   2         95.52        129.63        20.80 o
  -7   0   2         12.81         15.46         3.23 o
  -6   0   2         22.70         26.19         3.42 o
  -5   0   2         11.44         13.27         2.52 o
  -4   0   2          4.65          3.88         1.26 o
  -3   0   2        459.44        477.40        12.70 o
  -2   0   2         47.88         45.75         1.35 o
  -1   0   2        246.82        254.14         5.98 o
   0   0   2       1487.82       1381.58        32.57 o
   1   0   2         16.00         17.21         0.54 o
   2   0   2         55.11         57.60         1.45 o
   3   0   2        491.29        517.36        13.91 o
   4   0   2        567.38        583.96        34.07 o
   5   0   2          5.87          8.45         3.72 o
   6   0   2         47.24         52.05        12.21 o
   7   0   2         17.62         19.69        15.70 o
  -7   1   2         16.10         13.77         2.71 o
  -6   1   2          7.34          7.02         1.59 o
  -5   1   2          0.28          0.17         0.87 o
  -4   1   2         64.46         63.82         4.64 o
  -3   1   2         91.62         94.98         3.42 o
  -2   1   2        343.52        362.21        10.04 o
  -1   1   2        100.76         96.28         2.82 o
   0   1   2        138.54        130.20         2.87 o
   1   1   2        268.76        264.28         6.25 o
   2   1   2        862.91        932.54        25.03 o
   3   1   2        214.01        220.78         6.53 o
   4   1   2         69.71         63.45         4.54 o
   5   1   2         10.76         12.17         1.94 o
   6   1   2         17.96         17.67         4.99 o
  -6   2   2         21.77         22.37         6.37 o
  -5   2   2         69.38         69.92         4.37 o
  -4   2   2         33.52         25.92         4.28 o
  -3   2   2        121.72        117.85         4.19 o
  -2   2   2        199.60        203.64         5.92 o
  -1   2   2        107.73         99.82         2.75 o
   0   2   2         58.21         54.44         1.43 o
   1   2   2        500.02        538.84        14.25 o
   2   2   2        418.70        451.64        12.21 o
   3   2   2        328.87        324.97         9.07 o
   4   2   2        181.88        166.86         7.20 o
  -6   3   2          6.89          5.41         4.15 o
  -5   3   2         36.54         34.39         3.97 o
  -4   3   2         38.73         34.80         3.02 o
  -3   3   2        317.80        322.46        12.16 o
  -2   3   2         19.84         17.42         0.96 o
  -1   3   2        359.88        370.03         8.80 o
   0   3   2          0.09          0.07         0.22 o
   1   3   2        111.32        111.02         5.06 o
   2   3   2        609.73        637.38        19.45 o
   3   3   2        166.91        168.56         7.83 o
   4   3   2          2.97          2.79         1.02 o
  -6   4   2         19.72         19.21         2.81 o
  -5   4   2          6.38          6.89         1.87 o
  -4   4   2         27.95         29.31         2.79 o
  -3   4   2         25.85         23.99         2.41 o
  -2   4   2         71.83         75.33         4.22 o
  -1   4   2          2.49          2.51         0.45 o
   0   4   2         67.48         66.22         2.29 o
   1   4   2          9.22          8.09         0.66 o
   2   4   2        164.54        163.83         8.85 o
   3   4   2        195.88        208.25        10.03 o
   4   4   2         50.53         37.82         8.89 o
   5   4   2         17.48         12.59         5.91 o
  -5   5   2          4.34          3.26         0.86 o
  -4   5   2         42.33         43.06         3.66 o
  -3   5   2         72.83         82.27         5.42 o
  -2   5   2         52.17         58.59         3.70 o
  -1   5   2          4.37          4.81         1.15 o
   0   5   2         38.75         42.41         1.98 o
   1   5   2         81.57         85.15         5.08 o
   2   5   2        115.07        117.83         7.35 o
   3   5   2        141.65        155.20         8.62 o
   4   5   2          0.97          0.27         0.66 o
   5   5   2          9.89         12.29         7.62 o
  -5   6   2          0.49          0.20         0.51 o
  -4   6   2          7.45          8.29         1.63 o
  -3   6   2         39.03         41.77         3.96 o
  -2   6   2         55.66         63.35         4.18 o
  -1   6   2          8.39          9.48         1.35 o
   0   6   2         30.42         34.01         2.14 o
   1   6   2          1.54          1.52         0.92 o
   2   6   2         50.78         51.60         6.35 o
   3   6   2        132.36        147.49         9.39 o
   4   6   2         15.66         11.79         2.09 o
  -4   7   2          1.05          0.98         0.56 o
  -3   7   2         76.02         87.58         5.40 o
  -2   7   2         17.70         19.40         2.24 o
  -1   7   2         21.91         25.31         1.99 o
   0   7   2          2.27          2.54         0.82 o
   1   7   2          6.79          6.73         1.36 o
   2   7   2          1.36          2.01         1.37 o
   3   7   2         42.74         42.92         4.04 o
  -2   8   2         10.43         11.25         1.47 o
  -1   8   2          5.24          5.38         1.28 o
   0   8   2         23.92         15.79         2.79 o
   1   8   2         34.30         38.59         7.13 o
   2   8   2         20.78         19.81         3.04 o
  -2  -8   3          2.79         16.00        12.54 o
  -1  -8   3          3.06          0.06        12.26 o
   0  -8   3         20.13         13.53        12.42 o
   1  -8   3          2.93          4.45         2.86 o
  -3  -7   3         40.29         25.30        22.14 o
  -2  -7   3          4.90         -1.25         8.93 o
  -1  -7   3         14.55          9.80         3.98 o
   0  -7   3          7.44          9.50         4.72 o
   1  -7   3         58.15         22.47        28.65 o
   2  -7   3         10.73         10.10         6.03 o
   3  -7   3          5.84          3.06         2.27 o
  -4  -6   3          9.84          6.91         7.27 o
  -3  -6   3          6.65          0.89         7.50 o
  -2  -6   3          3.04          0.26        24.03 o
  -1  -6   3          5.24          8.15         3.02 o
   0  -6   3          4.61          6.41        27.12 o
   1  -6   3         24.50         18.87        12.21 o
   2  -6   3         17.91         24.87         9.27 o
   3  -6   3         72.07         48.53        19.18 o
   4  -6   3         14.07         14.06         2.57 o
  -5  -5   3          5.70          8.09         8.38 o
  -3  -5   3          6.68          4.77         8.18 o
  -2  -5   3        164.61        182.52        36.52 o
  -1  -5   3         57.05         49.14        62.66 o
   0  -5   3         62.02         40.64        23.68 o
   1  -5   3         38.29         36.85         7.62 o
   2  -5   3         43.89         53.14         7.38 o
   3  -5   3          3.16          3.47         3.15 o
   4  -5   3         17.26         12.30         5.12 o
   5  -5   3          6.66          5.03         2.44 o
  -6  -4   3          5.45          5.40         1.20 o
  -5  -4   3         27.19         32.47         3.02 o
  -4  -4   3         36.68         32.95        14.48 o
  -3  -4   3         33.41         23.26         9.43 o
  -2  -4   3          2.10          1.71         1.26 o
  -1  -4   3        122.57        124.78         4.94 o
   0  -4   3         20.74         20.63         1.23 o
   1  -4   3         22.04         17.53         2.29 o
   2  -4   3        315.86        315.48        39.27 o
   3  -4   3        208.12        208.54        19.88 o
   4  -4   3         14.28         14.00         4.57 o
   5  -4   3          7.44          7.97         3.79 o
   6  -4   3          0.95          0.17         0.96 o
  -6  -3   3         12.06         11.61         2.07 o
  -5  -3   3         38.19         41.57         4.83 o
  -4  -3   3         49.91         51.93         5.42 o
  -3  -3   3         79.83         77.26         4.98 o
  -2  -3   3        201.80        188.85         6.11 o
  -1  -3   3        143.04        140.32         8.87 o
   0  -3   3          9.36          8.83         0.59 o
   1  -3   3         36.34         34.27         1.42 o
   2  -3   3         22.25         23.37         1.55 o
   3  -3   3         24.24         24.60         3.73 o
   4  -3   3         14.30         15.63         4.33 o
   5  -3   3         10.00          8.49         3.07 o
   6  -3   3         24.00         23.83         4.88 o
  -6  -2   3         42.61         47.66         5.24 o
  -5  -2   3         92.59         99.35         9.63 o
  -4  -2   3         18.32         20.96         2.17 o
  -3  -2   3         75.59         72.45         2.62 o
  -2  -2   3         49.01         49.07         1.77 o
  -1  -2   3         38.23         37.54         1.32 o
   0  -2   3        129.10        125.47         3.39 o
   1  -2   3        390.34        399.25        10.14 o
   2  -2   3        255.40        273.54         9.15 o
   3  -2   3          4.23          3.87         0.80 o
   4  -2   3          7.63          9.41         2.44 o
   5  -2   3         36.00         37.54         5.12 o
   6  -2   3          1.30          0.40         1.29 o
  -7  -1   3          7.01          7.55         1.43 o
  -6  -1   3         48.98         53.10         5.85 o
  -5  -1   3          2.34          3.11         1.85 o
  -4  -1   3         29.40         33.74         3.85 o
  -3  -1   3        114.25        117.04         3.73 o
  -2  -1   3        860.48        899.08        24.73 o
  -1  -1   3        830.30        847.28        20.20 o
   0  -1   3        107.49        105.55         2.66 o
   1  -1   3        798.00        808.62        21.73 o
   2  -1   3        184.49        188.04         5.07 o
   3  -1   3          7.64          7.10         0.81 o
   4  -1   3         71.23         81.48         6.05 o
   5  -1   3         30.22         33.67         4.08 o
   6  -1   3         11.35         11.12         2.58 o
  -7   0   3          5.94          6.60         1.35 o
  -6   0   3        238.07        271.05        17.83 o
  -5   0   3        132.63        135.19        10.32 o
  -4   0   3         56.65         68.11         4.92 o
  -3   0   3         92.74         95.17         3.15 o
  -2   0   3          0.79          1.45         0.50 o
  -1   0   3        180.73        186.33         4.95 o
   0   0   3        226.13        230.27        11.27 o
   1   0   3         99.03        100.99         2.98 o
   2   0   3       1302.78       1518.72        88.85 o
   3   0   3         24.15         24.63         1.41 o
   4   0   3        104.60        110.79         7.60 o
   5   0   3          3.34          1.09         1.59 o
   6   0   3          0.06         -0.07         1.14 o
  -7   1   3          7.02          3.72         8.27 o
  -6   1   3         48.94         50.86         4.07 o
  -5   1   3          2.36          2.69         1.39 o
  -4   1   3         29.45         31.33         2.76 o
  -3   1   3        115.28        121.53         4.69 o
  -2   1   3        860.01        908.42        26.53 o
  -1   1   3        828.87        855.48        26.29 o
   0   1   3        108.86        101.57         2.55 o
   1   1   3        795.73        821.05        21.97 o
   2   1   3        185.36        185.27         4.39 o
   3   1   3          7.73          7.26         1.06 o
   4   1   3         71.26         77.68         5.87 o
   5   1   3         30.49         30.78         3.96 o
   6   1   3         11.68         11.06         7.95 o
  -6   2   3         42.46         38.95         5.10 o
  -5   2   3         93.70         93.88         6.27 o
  -4   2   3         18.05         17.57         2.27 o
  -3   2   3         75.90         72.95         2.95 o
  -2   2   3         49.28         48.49         1.82 o
  -1   2   3         38.74         39.07         1.37 o
   0   2   3        129.29        123.18         3.06 o
   1   2   3        390.89        394.26         9.81 o
   2   2   3        254.51        269.91         8.30 o
   3   2   3          4.21          3.05         0.76 o
   4   2   3          7.71          7.29         1.52 o
   5   2   3         35.58         28.50        11.49 o
  -6   3   3         11.95         11.76         4.03 o
  -5   3   3         38.24         40.26         4.72 o
  -4   3   3         49.11         51.26         3.81 o
  -3   3   3         79.76         82.89         4.78 o
  -2   3   3        201.74        191.51         5.60 o
  -1   3   3        142.11        136.84         3.77 o
   0   3   3          9.25          9.90         0.54 o
   1   3   3         36.10         33.36         1.22 o
   2   3   3         21.40         20.85         1.27 o
   3   3   3         23.78         20.18         1.86 o
   4   3   3         14.23         13.65         3.48 o
   5   3   3         10.41         20.52        18.61 o
  -6   4   3          5.40          6.25         2.30 o
  -5   4   3         27.34         30.83         3.82 o
  -4   4   3         36.29         41.49         3.55 o
  -3   4   3         33.58         32.60         3.27 o
  -2   4   3          2.00          1.77         1.08 o
  -1   4   3        123.97        122.89         4.15 o
   0   4   3         20.85         20.90         1.05 o
   1   4   3         22.11         20.86         0.96 o
   2   4   3        315.03        347.62        16.08 o
   3   4   3        207.07        196.97        10.81 o
   4   4   3         14.09         12.82         7.24 o
   5   4   3          7.41          6.06         4.50 o
   6   4   3          1.02          0.11         5.57 o
  -5   5   3          5.60          5.50         2.40 o
  -4   5   3        152.64        170.01         9.81 o
  -3   5   3          6.60          7.14         1.93 o
  -2   5   3        164.48        182.70        13.25 o
  -1   5   3         56.74         61.84         3.23 o
   0   5   3         62.49         59.95         2.51 o
   1   5   3         38.15         35.56         3.11 o
   2   5   3         43.92         46.30         3.48 o
   3   5   3          3.09          3.43         1.31 o
   4   5   3         17.06         13.05         6.76 o
   5   5   3          6.64          1.34         3.85 o
  -4   6   3          9.99         12.17         1.81 o
  -3   6   3          6.42          7.76         1.57 o
  -2   6   3          3.13          3.95         1.20 o
  -1   6   3          5.31          7.65         1.12 o
   0   6   3          4.47          4.36         0.91 o
   1   6   3         24.61         28.82         2.79 o
   2   6   3         18.32         19.51         2.30 o
   3   6   3         71.49         65.79         7.91 o
   4   6   3         14.23         17.22         8.90 o
  -3   7   3         40.65         41.70         2.99 o
  -2   7   3          4.73          5.67         1.22 o
  -1   7   3         14.71         14.11         1.80 o
   0   7   3          7.43          6.79         1.59 o
   1   7   3         57.64         63.53         4.57 o
   2   7   3         11.12         11.09         1.85 o
   3   7   3          5.91          2.91         1.49 o
  -2   8   3          2.81          2.54         0.78 o
  -1   8   3          3.07          1.20         0.71 o
   0   8   3         19.88         14.45         7.35 o
   1   8   3          2.90          3.54         1.57 o
  -1  -8   4          5.93          1.11        13.50 o
   0  -8   4         43.88         35.04        14.79 o
   1  -8   4         25.58         26.84        16.38 o
  -3  -7   4         11.52         20.24        22.00 o
  -2  -7   4         14.23          8.16        11.35 o
  -1  -7   4         14.65          9.10         4.68 o
   0  -7   4          1.79          1.37         2.30 o
   1  -7   4         26.29         36.23         6.74 o
   2  -7   4          4.56          3.14         2.17 o
   3  -7   4          3.77          3.19         1.65 o
  -4  -6   4          5.00         -0.04         2.52 o
  -3  -6   4          2.94          0.82         5.79 o
  -2  -6   4         33.20         32.25        16.26 o
  -1  -6   4         12.39         10.46         3.38 o
   0  -6   4         26.16         31.42         6.13 o
   1  -6   4        122.88         59.08        66.91 o
   2  -6   4         26.96         20.13         9.06 o
   3  -6   4         19.38         21.67         3.84 o
   4  -6   4         37.37         30.61         3.29 o
  -5  -5   4         18.34         24.83         8.90 o
  -4  -5   4         13.90         20.03        12.34 o
  -3  -5   4          6.87         14.50         6.99 o
  -2  -5   4         37.48         29.53        20.11 o
  -1  -5   4         12.58         13.60         4.55 o
   0  -5   4          1.77          0.30         6.88 o
   1  -5   4        102.80         81.80        50.37 o
   2  -5   4         45.67         50.01         7.27 o
   3  -5   4          3.30          6.55         4.38 o
   4  -5   4         27.11         23.84         3.77 o
   5  -5   4          7.44          9.87         2.91 o
  -5  -4   4         29.54         32.00         3.14 o
  -4  -4   4         61.80         61.44        12.49 o
  -3  -4   4         24.35         15.10        10.91 o
  -2  -4   4         13.78         10.41         2.30 o
  -1  -4   4        182.89        184.19        11.40 o
   0  -4   4         21.51         20.11         2.40 o
   1  -4   4         29.63         29.41         3.44 o
   2  -4   4         34.69         35.10         8.77 o
   3  -4   4         24.84         23.00         3.58 o
   4  -4   4         67.64         77.15         7.26 o
   5  -4   4          2.56          0.67         2.07 o
  -6  -3   4         13.82         15.29         2.34 o
  -5  -3   4         51.51         49.47         4.11 o
  -4  -3   4        172.14        179.52        18.03 o
  -3  -3   4         18.38         16.17         4.33 o
  -2  -3   4        111.56        101.83         4.36 o
  -1  -3   4        239.17        233.20         6.93 o
   0  -3   4        452.88        466.72        13.20 o
   1  -3   4        255.79        248.34         7.85 o
   2  -3   4        288.57        373.65        93.35 o
   3  -3   4          6.19          7.27         4.36 o
   4  -3   4         35.12         39.55         5.83 o
   5  -3   4          8.95         14.11         3.80 o
   6  -3   4         16.03         21.31         3.38 o
  -6  -2   4         28.84         33.91         4.01 o
  -5  -2   4         64.05         67.34         7.15 o
  -4  -2   4         29.34         27.79         2.76 o
  -3  -2   4        254.83        288.80        11.56 o
  -2  -2   4         37.94         35.77         1.40 o
  -1  -2   4        301.71        301.92         7.94 o
   0  -2   4        323.61        344.92         8.61 o
   1  -2   4         21.66         21.40         1.19 o
   2  -2   4         47.11         44.44         2.22 o
   3  -2   4        324.05        346.81        21.77 o
   4  -2   4        179.47        215.90        33.38 o
   5  -2   4         39.94         44.50         6.02 o
   6  -2   4         15.42         20.37         4.37 o
  -6  -1   4         40.77         42.44         4.97 o
  -5  -1   4        331.13        355.08        22.28 o
  -4  -1   4         63.85         63.97         4.11 o
  -3  -1   4         25.69         23.35         1.16 o
  -2  -1   4        203.36        207.41         5.81 o
  -1  -1   4         41.86         37.38         1.32 o
   0  -1   4       1619.27       1687.99        42.90 o
   1  -1   4          5.06          4.81         0.64 o
   2  -1   4        228.99        228.89         6.50 o
   3  -1   4         16.74         14.66         1.62 o
   4  -1   4         43.70         51.22         5.79 o
   5  -1   4         43.86         50.47         6.55 o
   6  -1   4         12.64         15.77         4.32 o
  -6   0   4         15.02         14.26         2.57 o
  -5   0   4          3.51          3.76         1.84 o
  -4   0   4          6.87          4.62         1.48 o
  -3   0   4        442.59        473.51        15.37 o
  -2   0   4          0.31          0.34         0.38 o
  -1   0   4          3.59          3.64         0.44 o
   0   0   4        104.02        113.58         3.14 o
   1   0   4        385.22        410.72        11.99 o
   2   0   4          0.00          0.36         0.98 o
   3   0   4        306.53        358.93        21.78 o
   4   0   4         36.12         46.59         5.29 o
   5   0   4          1.24          0.86         2.95 o
   6   0   4          1.09          0.46         1.66 o
  -6   1   4         40.94         42.24         4.11 o
  -5   1   4        330.81        343.04        20.85 o
  -4   1   4         63.48         63.97         4.67 o
  -3   1   4         25.32         23.10         1.46 o
  -2   1   4        203.45        206.18         6.80 o
  -1   1   4         42.43         37.03         1.37 o
   0   1   4       1619.73       1716.63        45.13 o
   1   1   4          4.93          3.44         0.42 o
   2   1   4        229.23        223.54         7.82 o
   3   1   4         16.64         15.46         1.79 o
   4   1   4         43.76         47.95         5.52 o
   5   1   4         44.43         49.84         7.70 o
   6   1   4         12.65         11.55         5.51 o
  -6   2   4         29.17         26.49         5.63 o
  -5   2   4         63.47         65.00         4.74 o
  -4   2   4         29.52         25.66         2.12 o
  -3   2   4        252.52        265.17        12.67 o
  -2   2   4         37.92         34.53         1.47 o
  -1   2   4        300.82        295.01         8.23 o
   0   2   4        326.12        331.53         9.35 o
   1   2   4         21.19         20.90         1.03 o
   2   2   4         47.24         42.95         2.36 o
   3   2   4        322.39        338.63        17.27 o
   4   2   4        178.25        182.74        18.89 o
   5   2   4         40.02         39.70        11.59 o
   6   2   4         15.66          9.16         7.59 o
  -6   3   4         13.66         16.24         4.78 o
  -5   3   4         51.73         54.20         5.80 o
  -4   3   4        171.72        171.93        10.54 o
  -3   3   4         18.29         16.70         1.49 o
  -2   3   4        111.53        102.53         3.68 o
  -1   3   4        239.13        231.16         7.45 o
   0   3   4        455.98        450.27        12.46 o
   1   3   4        257.20        240.62         7.25 o
   2   3   4        288.27        290.91        26.09 o
   3   3   4          6.06          5.55         1.71 o
   4   3   4         35.02         29.27         3.97 o
   5   3   4          9.11         13.53        13.61 o
   6   3   4         16.26         20.94        14.63 o
  -6   4   4          3.70          4.85         2.21 o
  -5   4   4         29.35         33.89         4.27 o
  -4   4   4         61.29         66.93         5.13 o
  -3   4   4         24.57         25.25         2.70 o
  -2   4   4         13.73         11.68         1.71 o
  -1   4   4        183.32        187.95         8.01 o
   0   4   4         21.80         19.95         1.17 o
   1   4   4         29.88         29.88         1.66 o
   2   4   4         34.16         32.21         2.28 o
   3   4   4         24.78         22.17         2.74 o
   4   4   4         67.62         71.00         8.13 o
   5   4   4          2.60         -0.17         5.26 o
  -5   5   4         18.35         21.76         2.47 o
  -4   5   4         13.86         14.75         2.02 o
  -3   5   4          6.89          7.02         1.65 o
  -2   5   4         37.53         41.25         2.86 o
  -1   5   4         12.39         11.15         1.32 o
   0   5   4          1.97          1.35         0.70 o
   1   5   4        102.92        100.43         5.72 o
   2   5   4         45.36         44.57         3.95 o
   3   5   4          3.38          4.27         1.72 o
   4   5   4         26.82         28.90         5.47 o
   5   5   4          7.59          6.43         4.22 o
  -4   6   4          4.87          5.69         1.12 o
  -3   6   4          2.87          2.85         0.96 o
  -2   6   4         33.38         35.84         2.76 o
  -1   6   4         12.27         10.46         1.39 o
   0   6   4         26.39         25.25         2.25 o
   1   6   4        123.44        135.44        11.32 o
   2   6   4         27.17         23.86         4.72 o
   3   6   4         19.25         25.29         5.74 o
   4   6   4         37.23         43.22        10.04 o
  -3   7   4         11.74         12.81         1.42 o
  -2   7   4         14.19         14.72         1.84 o
  -1   7   4         14.36         12.91         2.85 o
   0   7   4          1.81          1.12         0.86 o
   1   7   4         26.00         27.17         4.64 o
   2   7   4          4.60          3.28         1.92 o
   3   7   4          3.77          0.07         6.32 o
  -1   8   4          5.94          6.77         2.36 o
   0   8   4         43.73         41.45         5.13 o
   1   8   4         26.24         14.07         2.53 o
  -3  -7   5         12.18         16.62        14.36 o
  -2  -7   5          1.59         18.84        15.72 o
  -1  -7   5         16.05         10.64        10.49 o
   0  -7   5         43.53         51.72         8.08 o
   1  -7   5          2.64          3.32         2.64 o
   2  -7   5          0.60          0.07         0.47 o
  -4  -6   5          5.82         -0.02        27.72 o
  -3  -6   5         19.64          8.21        15.92 o
  -2  -6   5         28.78         24.27        14.46 o
  -1  -6   5         14.40         12.66         5.24 o
   0  -6   5         16.58         20.82         4.84 o
   1  -6   5         42.63         52.62        10.14 o
   2  -6   5         36.86         45.91         7.12 o
   3  -6   5         14.01         11.79         3.74 o
   4  -6   5         11.89         11.41         2.67 o
  -5  -5   5         27.62         37.90         8.43 o
  -4  -5   5         13.08          0.08        29.95 o
  -3  -5   5         53.93         32.07        29.63 o
  -2  -5   5         31.05         30.34        14.18 o
  -1  -5   5         39.32         39.97         6.01 o
   0  -5   5        108.28        126.63        12.49 o
   1  -5   5          0.43          0.11         2.68 o
   2  -5   5         39.93         40.57         6.66 o
   3  -5   5          7.39          6.52         2.11 o
   4  -5   5          5.21          3.60         1.17 o
  -5  -4   5          8.19          5.92         1.23 o
  -4  -4   5         14.21         16.25         9.46 o
  -3  -4   5         61.91         76.82        14.88 o
  -2  -4   5          8.23          8.74         2.88 o
  -1  -4   5         62.69         68.33         7.39 o
   0  -4   5        121.89        132.04        10.47 o
   1  -4   5         19.11         16.91         5.09 o
   2  -4   5         51.49         52.27         6.35 o
   3  -4   5        153.90        171.95        12.74 o
   4  -4   5          8.11          9.61         3.47 o
   5  -4   5         23.41         31.46         5.00 o
  -6  -3   5         12.72         14.12         2.04 o
  -5  -3   5         10.15         11.93         2.09 o
  -4  -3   5        113.13        116.16        11.11 o
  -3  -3   5         15.70         17.08         2.65 o
  -2  -3   5         56.31         55.96         3.50 o
  -1  -3   5        161.09        153.19         5.87 o
   0  -3   5          6.79          6.95         0.92 o
   1  -3   5         29.55         26.43         1.84 o
   2  -3   5        119.28        130.24        10.31 o
   3  -3   5         42.67         47.92         4.53 o
   4  -3   5         33.38         35.29         5.40 o
   5  -3   5          3.87          7.03         3.14 o
  -6  -2   5         59.73         58.30         6.61 o
  -5  -2   5         77.80         77.71         7.97 o
  -4  -2   5         58.83         59.27         4.69 o
  -3  -2   5         50.47         50.60         5.06 o
  -2  -2   5         41.89         44.00         2.73 o
  -1  -2   5        216.52        220.10         6.32 o
   0  -2   5        121.06        130.74         3.67 o
   1  -2   5         74.82         70.94         3.13 o
   2  -2   5         42.29         41.15         2.79 o
   3  -2   5         48.49         44.50         4.46 o
   4  -2   5         25.77         28.46         5.32 o
   5  -2   5         54.52         69.54         8.31 o
   6  -2   5         17.63         25.76         4.77 o
  -6  -1   5         22.57         21.21         3.19 o
  -5  -1   5          9.46         10.45         2.38 o
  -4  -1   5         31.08         32.51         2.48 o
  -3  -1   5         45.29         43.23         2.39 o
  -2  -1   5        266.43        278.07         8.42 o
  -1  -1   5        491.62        494.00        15.85 o
   0  -1   5        170.45        167.71         4.39 o
   1  -1   5        144.60        139.29         4.24 o
   2  -1   5        246.07        238.90         7.62 o
   3  -1   5         85.99         91.13         8.68 o
   4  -1   5         80.02        102.20        10.32 o
   5  -1   5         42.47         27.98        10.23 o
   6  -1   5          3.62          4.40         3.63 o
  -6   0   5        243.93        254.59        21.72 o
  -5   0   5          2.09          0.87         1.48 o
  -4   0   5          4.06          4.33         1.75 o
  -3   0   5         82.51         82.29         3.77 o
  -2   0   5         48.55         53.92         2.26 o
  -1   0   5        329.21        324.70         9.10 o
   0   0   5        349.37        372.01        11.32 o
   1   0   5        434.21        432.04        12.91 o
   2   0   5          0.00          0.06         0.31 o
   3   0   5          7.55          3.07         2.57 o
   4   0   5          2.13          4.82         2.83 o
   5   0   5        128.29        136.29        12.67 o
   6   0   5         71.30         81.33         9.38 o
  -6   1   5         23.03         22.73         3.31 o
  -5   1   5          9.37         10.18         2.12 o
  -4   1   5         31.30         29.58         2.37 o
  -3   1   5         45.26         45.99         4.86 o
  -2   1   5        264.34        277.32         9.30 o
  -1   1   5        493.07        510.64        14.94 o
   0   1   5        171.78        167.88         5.17 o
   1   1   5        145.31        131.55         4.29 o
   2   1   5        246.74        237.09        10.05 o
   3   1   5         85.64         84.49         5.71 o
   4   1   5         78.86         94.69        10.60 o
   5   1   5         42.58         39.99         7.03 o
   6   1   5          3.60          2.00         2.28 o
  -6   2   5         59.88         69.97         9.17 o
  -5   2   5         77.47         76.57         5.83 o
  -4   2   5         58.54         54.77         3.32 o
  -3   2   5         49.89         50.55         2.94 o
  -2   2   5         42.04         38.75         1.65 o
  -1   2   5        219.74        217.20         6.66 o
   0   2   5        121.70        120.64         4.06 o
   1   2   5         74.78         70.91         3.06 o
   2   2   5         41.91         40.60         3.57 o
   3   2   5         48.39         47.49         4.36 o
   4   2   5         26.06         28.18         9.03 o
   5   2   5         55.31         64.10        15.26 o
   6   2   5         17.73          5.97         7.39 o
  -6   3   5         12.94         15.38         4.96 o
  -5   3   5         10.19         12.78         3.04 o
  -4   3   5        113.21        116.44         7.52 o
  -3   3   5         15.61         14.78         1.64 o
  -2   3   5         55.97         51.51         2.57 o
  -1   3   5        162.23        146.90         5.08 o
   0   3   5          6.90          6.24         0.83 o
   1   3   5         29.35         27.28         2.30 o
   2   3   5        119.35        124.33         8.32 o
   3   3   5         42.11         44.60         5.22 o
   4   3   5         33.24         27.03         4.19 o
   5   3   5          3.73          1.40         7.29 o
  -5   4   5          8.13          5.38         1.68 o
  -4   4   5         14.10         14.44         2.32 o
  -3   4   5         61.76         60.54         4.89 o
  -2   4   5          7.95          8.43         1.58 o
  -1   4   5         64.29         62.82         4.00 o
   0   4   5        122.31        122.46         9.93 o
   1   4   5         19.11         20.78         4.26 o
   2   4   5         51.76         52.72         5.67 o
   3   4   5        153.76        159.60        12.74 o
   4   4   5          8.35          7.45         3.41 o
   5   4   5         23.73          0.53        20.64 o
  -5   5   5         27.48         31.41         3.08 o
  -4   5   5         13.22         13.38         2.07 o
  -3   5   5         53.52         55.59         3.75 o
  -2   5   5         30.94         30.54         3.25 o
  -1   5   5         40.13         41.63         3.81 o
   0   5   5        108.74        104.83         6.07 o
   1   5   5          0.43          0.09         0.61 o
   2   5   5         39.87         47.46         6.08 o
   3   5   5          7.27          7.15         2.65 o
   4   5   5          5.31          3.70         2.60 o
  -4   6   5          5.84          6.00         1.12 o
  -3   6   5         19.51         18.62         1.84 o
  -2   6   5         29.19         28.64         3.43 o
  -1   6   5         14.35         14.62         2.20 o
   0   6   5         16.79         14.52         1.78 o
   1   6   5         42.81         33.72         9.75 o
   2   6   5         36.89         42.43         5.70 o
   3   6   5         14.10         16.00         4.72 o
   4   6   5         11.77         10.12         6.01 o
  -3   7   5         12.08         13.19         1.66 o
  -2   7   5          1.57          0.55         0.50 o
  -1   7   5         16.13         16.46         2.26 o
   0   7   5         43.82         40.24         5.42 o
   1   7   5          2.57          1.97         0.90 o
   2   7   5          0.62         -0.04         2.72 o
  -2  -7   6         37.81         30.41        25.17 o
  -1  -7   6          1.10          0.16         0.51 o
   0  -7   6          2.78          3.63         2.36 o
   1  -7   6          0.59          0.95         1.65 o
  -3  -6   6         21.28          8.03        16.01 o
  -2  -6   6         83.43         69.36        35.99 o
  -1  -6   6          3.74          3.83         3.21 o
   0  -6   6         13.13         16.88         4.11 o
   1  -6   6         36.15         40.81         6.62 o
   2  -6   6          7.05          7.91         4.92 o
   3  -6   6          8.15          5.53         1.84 o
  -4  -5   6          0.79          0.01         9.87 o
  -3  -5   6         29.93         38.57        27.43 o
  -2  -5   6         45.80         41.27         8.09 o
  -1  -5   6         14.78         13.41         3.66 o
   0  -5   6         10.22         13.08         3.78 o
   1  -5   6         23.69         26.40         5.63 o
   2  -5   6         21.72         22.42         4.34 o
   3  -5   6          2.54          2.61         1.34 o
   4  -5   6          6.16          5.13         3.31 o
  -5  -4   6          0.31          0.02         0.29 o
  -4  -4   6         35.25         48.78        16.88 o
  -3  -4   6        218.48        282.55        41.53 o
  -2  -4   6         45.29         40.67         5.26 o
  -1  -4   6          7.77          9.82         4.35 o
   0  -4   6         15.91         17.25         3.93 o
   1  -4   6          6.50          7.82         5.62 o
   2  -4   6          7.75          7.47         2.05 o
   3  -4   6        218.75        215.20        14.88 o
   4  -4   6          8.41         11.43         3.37 o
  -5  -3   6         19.73         18.18         2.20 o
  -4  -3   6         53.43         49.84         5.34 o
  -3  -3   6          4.80          4.33         1.58 o
  -2  -3   6         56.42         52.24         4.73 o
  -1  -3   6        197.75        214.59        15.23 o
   0  -3   6         51.94         55.79         7.09 o
   1  -3   6         67.90         66.15         4.22 o
   2  -3   6         22.78         23.95         3.45 o
   3  -3   6         26.18         25.46         3.13 o
   4  -3   6         16.58         19.88         5.85 o
  -6  -2   6          2.42          3.00         1.77 o
  -5  -2   6         14.72         14.54         3.71 o
  -4  -2   6          7.26          7.66         2.10 o
  -3  -2   6        139.23        137.56         7.98 o
  -2  -2   6         52.07         53.34         3.87 o
  -1  -2   6         31.80         30.80         1.78 o
   0  -2   6         55.23         51.00         3.17 o
   1  -2   6          1.84          1.41         0.81 o
   2  -2   6        148.56        137.13         7.68 o
   3  -2   6        169.65        189.47        18.45 o
   4  -2   6        119.74        120.50        13.04 o
   5  -2   6         11.95         14.48         3.72 o
  -6  -1   6         13.50         14.01         3.29 o
  -5  -1   6         80.14         78.29         9.23 o
  -4  -1   6         15.45         14.89         2.11 o
  -3  -1   6         36.87         33.46         2.09 o
  -2  -1   6        444.71        448.74        16.06 o
  -1  -1   6        300.42        289.47        14.81 o
   0  -1   6         37.35         38.50         1.70 o
   1  -1   6        194.72        203.86         6.62 o
   2  -1   6         79.67         74.88         3.67 o
   3  -1   6         29.41         29.82         3.18 o
   4  -1   6        207.39        138.06        65.83 o
   5  -1   6         19.62         13.84         5.66 o
  -6   0   6          3.40          2.89         1.76 o
  -5   0   6          4.31          3.95         1.80 o
  -4   0   6         56.48         61.69         5.13 o
  -3   0   6        169.94        159.75         7.01 o
  -2   0   6         60.70         62.81         2.70 o
  -1   0   6         47.70         48.00         2.29 o
   0   0   6        125.31        117.74         4.60 o
   1   0   6         96.76         95.61         3.51 o
   2   0   6        131.81        130.78         5.11 o
   3   0   6         91.44        105.24         7.70 o
   4   0   6         69.74         43.18        17.18 o
   5   0   6         80.14         72.16        19.34 o
   6   0   6         39.83         46.01         9.24 o
  -6   1   6         13.75         14.55         2.61 o
  -5   1   6         79.78         78.60         6.24 o
  -4   1   6         15.13         13.16         1.53 o
  -3   1   6         37.00         31.92         1.92 o
  -2   1   6        446.18        449.55        16.18 o
  -1   1   6        300.60        311.17        12.84 o
   0   1   6         37.95         37.56         1.87 o
   1   1   6        194.67        208.35         7.64 o
   2   1   6         79.52         85.17         4.99 o
   3   1   6         29.70         31.19         2.82 o
   4   1   6        207.10        161.97        52.68 o
   5   1   6         20.22         18.27         4.82 o
  -6   2   6          2.39          1.14         0.57 o
  -5   2   6         14.58         13.45         1.96 o
  -4   2   6          7.36          8.20         1.25 o
  -3   2   6        139.30        134.52         6.94 o
  -2   2   6         52.09         51.84         2.55 o
  -1   2   6         32.00         33.07         2.19 o
   0   2   6         54.95         56.41         3.67 o
   1   2   6          1.74          1.74         0.62 o
   2   2   6        148.26        146.67         8.67 o
   3   2   6        167.20        169.22        10.01 o
   4   2   6        120.73        118.60        12.73 o
   5   2   6         12.33         14.85        10.10 o
  -5   3   6         19.78         21.42         3.98 o
  -4   3   6         52.73         43.30         3.63 o
  -3   3   6          4.82          5.33         1.08 o
  -2   3   6         55.65         48.43         2.94 o
  -1   3   6        198.24        188.29         8.74 o
   0   3   6         52.53         49.94         3.59 o
   1   3   6         67.53         64.78         5.91 o
   2   3   6         22.75         25.71         3.94 o
   3   3   6         26.01         27.09         3.76 o
   4   3   6         16.60         12.36         2.49 o
   5   3   6         27.21         30.16        16.44 o
  -5   4   6          0.32          0.08         0.42 o
  -4   4   6         34.91         37.33         3.07 o
  -3   4   6        219.01        212.99        16.59 o
  -2   4   6         44.91         43.11         3.78 o
  -1   4   6          7.68          8.82         1.22 o
   0   4   6         16.25         14.51         1.84 o
   1   4   6          6.45          6.38         2.54 o
   2   4   6          7.64          6.15         2.49 o
   3   4   6        217.86        214.77        24.51 o
   4   4   6          8.36          6.60         3.13 o
   5   4   6          0.16          0.12        13.92 o
  -4   5   6          0.77          0.20         0.49 o
  -3   5   6         29.61         28.13         3.73 o
  -2   5   6         45.16         47.80         4.47 o
  -1   5   6         14.58         11.27         1.53 o
   0   5   6         10.21         10.47         1.77 o
   1   5   6         23.75         25.50         5.38 o
   2   5   6         21.66         24.62         4.28 o
   3   5   6          2.51         -0.01         2.90 o
   4   5   6          5.90          2.81         2.94 o
  -3   6   6         21.44         22.40         2.40 o
  -2   6   6         83.57         83.50         6.16 o
  -1   6   6          3.68          3.43         1.45 o
   0   6   6         13.12          9.58         1.35 o
   1   6   6         36.69         40.07         5.22 o
   2   6   6          7.10          7.65         2.47 o
   3   6   6          8.04          8.41         3.42 o
  -2   7   6         37.12         34.17         3.08 o
  -1   7   6          1.04          0.26         0.48 o
   0   7   6          2.86          1.08         0.58 o
   1   7   6          0.58          0.39         1.40 o
  -3  -6   7         33.36         50.87        11.66 o
  -2  -6   7          2.87         -0.05         3.03 o
  -1  -6   7         29.37         32.21         3.89 o
   0  -6   7         20.64         21.79        11.80 o
   1  -6   7          0.85          1.07         1.83 o
   2  -6   7          1.46          0.01         2.87 o
  -4  -5   7         33.76         50.60        10.97 o
  -3  -5   7         42.00         61.22        22.57 o
  -2  -5   7         54.56         49.28        12.01 o
  -1  -5   7          0.34          0.80         1.68 o
   0  -5   7          2.60          3.37         1.90 o
   1  -5   7          9.37         10.26         5.56 o
   2  -5   7         91.91        105.54        11.25 o
   3  -5   7         26.49         30.79        68.87 o
  -4  -4   7          5.74          8.75        15.67 o
  -3  -4   7          2.33          4.26        28.54 o
  -2  -4   7         53.20         55.33         6.93 o
  -1  -4   7         22.20         20.59         6.81 o
   0  -4   7         95.83         93.84         8.91 o
   1  -4   7         39.89         40.24         6.77 o
   2  -4   7          5.30          6.34         2.03 o
   3  -4   7          4.49          5.62         1.55 o
   4  -4   7          7.11          9.28         2.63 o
  -5  -3   7         41.03         34.67         7.82 o
  -4  -3   7        200.65        215.59        22.32 o
  -3  -3   7        125.55        127.66        23.13 o
  -2  -3   7         60.54         54.10         7.14 o
  -1  -3   7         41.68         41.01         6.35 o
   0  -3   7         37.57         40.10         4.58 o
   1  -3   7         62.62         61.53         6.38 o
   2  -3   7        271.59        282.98        18.91 o
   3  -3   7         76.85         75.22         7.10 o
   4  -3   7          7.85         10.30         2.98 o
   5  -3   7          2.50          2.38         1.78 o
  -5  -2   7          4.40          4.16         2.38 o
  -4  -2   7         47.36         50.61         4.57 o
  -3  -2   7        143.48        146.50         9.07 o
  -2  -2   7         88.67         84.30         5.99 o
  -1  -2   7         22.81         19.05         2.43 o
   0  -2   7         60.85         58.00         4.60 o
   1  -2   7        111.38        105.22         5.85 o
   2  -2   7         36.07         31.38         4.43 o
   3  -2   7         48.12         51.80         6.84 o
   4  -2   7         11.88         16.44         3.94 o
   5  -2   7          5.84          5.65         3.96 o
  -6  -1   7          6.47          5.64         3.25 o
  -5  -1   7          5.00          6.82         3.14 o
  -4  -1   7        255.25        258.63        26.35 o
  -3  -1   7        369.25        369.63        15.55 o
  -2  -1   7         33.06         33.93         2.94 o
  -1  -1   7         91.55         89.22         6.03 o
   0  -1   7         15.48         13.83         1.47 o
   1  -1   7          2.59          2.68         0.82 o
   2  -1   7        588.46        544.56        26.76 o
   3  -1   7         21.40         18.86         2.78 o
   4  -1   7         59.65         50.36        18.87 o
   5  -1   7         19.13         25.50         4.63 o
  -6   0   7          7.46          6.33         4.08 o
  -5   0   7          3.32          3.24         1.53 o
  -4   0   7          7.81          8.80         1.43 o
  -3   0   7        188.39        180.49         7.84 o
  -2   0   7          2.23          1.12         1.15 o
  -1   0   7          0.44          2.67         2.62 o
   0   0   7          2.70          3.21         1.17 o
   1   0   7        203.04        214.88         9.72 o
   2   0   7          8.92          8.74         1.21 o
   3   0   7          8.91          7.55         2.19 o
   4   0   7          1.40          0.90         1.60 o
   5   0   7         84.13         69.41        18.56 o
  -6   1   7          6.57          6.19         1.21 o
  -5   1   7          4.97          6.11         1.71 o
  -4   1   7        254.75        254.99        11.66 o
  -3   1   7        369.12        354.16        14.97 o
  -2   1   7         33.27         34.97         2.65 o
  -1   1   7         91.06         91.46         5.79 o
   0   1   7         15.16         15.98         1.79 o
   1   1   7          2.86          2.93         1.02 o
   2   1   7        586.35        634.84        32.50 o
   3   1   7         21.75         17.78         2.41 o
   4   1   7         59.60         53.50        16.91 o
   5   1   7         19.12         37.14        14.43 o
  -5   2   7          4.39          3.85         1.26 o
  -4   2   7         46.55         45.10         3.14 o
  -3   2   7        143.76        143.19         7.66 o
  -2   2   7         88.40         83.36         5.05 o
  -1   2   7         22.59         20.89         2.26 o
   0   2   7         61.21         61.84         4.10 o
   1   2   7        112.05        126.51        31.25 o
   2   2   7         35.50         31.83         3.75 o
   3   2   7         48.28         43.99         4.86 o
   4   2   7         11.93         15.93        14.27 o
   5   2   7          5.79          2.34        11.18 o
  -5   3   7         41.13         31.50         7.81 o
  -4   3   7        200.04        175.84        12.08 o
  -3   3   7        125.59        122.05         8.45 o
  -2   3   7         60.39         50.81         3.00 o
  -1   3   7         41.65         38.70         3.20 o
   0   3   7         38.23         38.91         2.99 o
   1   3   7         61.77         67.96         6.25 o
   2   3   7        272.36        326.13        22.32 o
   3   3   7         76.18         74.35         7.51 o
   4   3   7          7.83          4.64         2.18 o
   5   3   7          2.41         -0.08         8.59 o
  -5   4   7          2.30          3.13         2.16 o
  -4   4   7          5.67          4.80         1.04 o
  -3   4   7          2.30          2.74         1.16 o
  -2   4   7         53.21         50.49         5.01 o
  -1   4   7         22.02         19.50         2.42 o
   0   4   7         96.00         82.93         6.69 o
   1   4   7         39.64         44.33         5.85 o
   2   4   7          5.46          6.94         2.68 o
   3   4   7          4.63          4.84         2.19 o
   4   4   7          6.91          5.43         1.85 o
  -4   5   7         33.77         33.67         3.01 o
  -3   5   7         41.33         41.50         3.85 o
  -2   5   7         53.98         49.34         5.32 o
  -1   5   7          0.31          0.31         0.74 o
   0   5   7          2.59          2.84         1.34 o
   1   5   7          9.74          9.47         2.70 o
   2   5   7         92.22        110.02        11.31 o
   3   5   7         26.18         29.12         4.06 o
  -3   6   7         33.39         30.97         3.79 o
  -2   6   7          2.87          2.65         0.82 o
  -1   6   7         29.25         29.96         3.98 o
   0   6   7         20.52         15.62         2.83 o
   1   6   7          0.83         -0.01         1.22 o
   2   6   7          1.44          1.79         1.49 o
  -2  -6   8          9.87         12.30         2.39 o
  -1  -6   8          0.52          0.16         0.42 o
   0  -6   8          2.42          2.43         2.60 o
   1  -6   8         29.40         31.61         4.17 o
  -3  -5   8          4.60          6.73         4.91 o
  -2  -5   8         32.48         30.69         7.03 o
  -1  -5   8         20.74         23.59         3.31 o
   0  -5   8         23.34         16.00         6.59 o
   1  -5   8         87.01        100.60        10.59 o
   2  -5   8         13.35         11.91         6.31 o
   3  -5   8          8.92         -0.02        10.60 o
  -4  -4   8         41.81         52.09         8.98 o
  -3  -4   8         56.56         79.11        22.73 o
  -2  -4   8         22.66         23.97         4.05 o
  -1  -4   8          0.33          0.48         1.55 o
   0  -4   8         34.48         32.62         3.80 o
   1  -4   8         80.23         90.88        10.13 o
   2  -4   8          1.15          0.53         2.19 o
   3  -4   8         22.28         18.85         2.02 o
  -4  -3   8          2.57          2.39         0.94 o
  -3  -3   8         18.43         18.02         2.20 o
  -2  -3   8         20.77         19.19         3.52 o
  -1  -3   8         82.19         86.19         7.72 o
   0  -3   8         22.49         24.56         3.23 o
   1  -3   8         50.26         38.67         8.41 o
   2  -3   8         57.71         56.75         6.90 o
   3  -3   8         12.99         16.05         3.21 o
  -5  -2   8         10.57         11.15         1.95 o
  -4  -2   8         59.88         61.94         4.81 o
  -3  -2   8         15.04         15.43         1.98 o
  -2  -2   8         13.45         13.40         2.18 o
  -1  -2   8         10.86         11.61         2.02 o
   0  -2   8        106.39        106.07         6.22 o
   1  -2   8        279.33        246.21        17.86 o
   2  -2   8          0.27          0.17         0.89 o
   3  -2   8         18.99         25.17         5.47 o
   4  -2   8         25.89         35.98         6.62 o
  -5  -1   8          6.13          6.91         1.95 o
  -4  -1   8         16.74         15.44         2.87 o
  -3  -1   8         41.06         43.21         3.41 o
  -2  -1   8        136.98        148.48         8.53 o
  -1  -1   8        135.08        139.38         7.79 o
   0  -1   8         11.72         10.73         1.74 o
   1  -1   8         14.07         13.73         1.73 o
   2  -1   8         71.47         66.22         4.68 o
   3  -1   8         29.90         30.37         7.95 o
   4  -1   8          1.67          1.74         1.75 o
  -5   0   8          0.10          0.01         1.00 o
  -4   0   8        164.78        163.60        19.85 o
  -3   0   8         37.96         42.66         3.06 o
  -2   0   8          1.05          0.90         1.01 o
  -1   0   8         42.39         45.78         3.74 o
   0   0   8        105.65        117.48         7.21 o
   1   0   8        514.69        555.53        24.40 o
   2   0   8         15.62         14.68         2.21 o
   3   0   8         76.19         78.69        10.86 o
   4   0   8          2.05          1.74         2.93 o
   5   0   8         71.08         69.69        23.33 o
  -5   1   8          6.06          5.46         1.64 o
  -4   1   8         16.93         17.43         1.61 o
  -3   1   8         40.98         39.04         2.98 o
  -2   1   8        136.65        145.26         8.00 o
  -1   1   8        135.06        141.41         8.47 o
   0   1   8         11.54         11.32         1.87 o
   1   1   8         14.35         15.48         1.91 o
   2   1   8         71.89         76.27         5.86 o
   3   1   8         30.24         29.48         3.57 o
   4   1   8          1.74          1.86         6.55 o
  -5   2   8         10.34          8.21         1.36 o
  -4   2   8         61.24         58.96         3.71 o
  -3   2   8         15.09         16.60         3.12 o
  -2   2   8         13.50         13.59         1.78 o
  -1   2   8         11.07         12.24         1.90 o
   0   2   8        105.49        106.86         7.72 o
   1   2   8        279.64        270.80        16.87 o
   2   2   8          0.35          0.16         1.14 o
   3   2   8         18.83         20.05         3.12 o
   4   2   8         26.27         34.39        18.16 o
  -4   3   8          2.60          1.83         0.72 o
  -3   3   8         18.56         18.89         2.64 o
  -2   3   8         21.09         17.92         2.46 o
  -1   3   8         81.91         76.16         6.37 o
   0   3   8         22.92         24.36         2.60 o
   1   3   8         49.93         52.16         5.75 o
   2   3   8         57.63         72.69         7.69 o
   3   3   8         13.21         15.57         6.00 o
   4   3   8         10.39          4.38         1.52 o
  -4   4   8         42.53         38.83         3.34 o
  -3   4   8         55.94         56.88         5.66 o
  -2   4   8         22.64         25.52         4.39 o
  -1   4   8          0.30          0.05         0.58 o
   0   4   8         34.42         32.26         6.28 o
   1   4   8         81.01         88.48        18.01 o
   2   4   8          1.12          0.25         1.32 o
   3   4   8         22.06         28.44         4.56 o
  -3   5   8          4.87          4.82         1.92 o
  -2   5   8         32.58         35.08         4.69 o
  -1   5   8         20.66         23.25         4.74 o
   0   5   8         22.92         15.24         3.95 o
   1   5   8         87.50         96.78        10.17 o
   2   5   8         13.24         15.03         2.97 o
   3   5   8          9.09         10.61         3.15 o
  -2   6   8          9.83          9.36         1.94 o
  -1   6   8          0.47          0.00         0.70 o
   0   6   8          2.54          1.43         0.88 o
   1   6   8         29.87         27.96         3.60 o
  -2  -5   9         19.72         22.00         2.81 o
  -1  -5   9         21.52         23.15         2.78 o
   0  -5   9         20.16          0.15         9.38 o
   1  -5   9         31.31         35.65         5.82 o
  -3  -4   9          9.86         13.50         4.44 o
  -2  -4   9         11.87         13.74         2.26 o
  -1  -4   9         30.45         33.03         3.15 o
   0  -4   9         45.56         40.12         6.79 o
   1  -4   9         10.34         10.91         5.90 o
   2  -4   9         11.12         10.80         5.55 o
   3  -4   9          1.60          0.00        14.54 o
  -4  -3   9          3.05          2.45         0.92 o
  -3  -3   9          5.46          4.43         0.92 o
  -2  -3   9         14.25         16.30         2.61 o
  -1  -3   9         89.51         98.20         7.53 o
   0  -3   9        102.27        113.40         7.89 o
   1  -3   9         20.80         16.84         6.66 o
   2  -3   9         49.61         47.24         5.74 o
   3  -3   9          5.00          2.57         1.34 o
  -4  -2   9         13.61         15.16         1.59 o
  -3  -2   9         34.41         35.28         2.64 o
  -2  -2   9         77.79         84.33         5.08 o
  -1  -2   9         28.78         25.75         3.26 o
   0  -2   9         51.51         47.85         4.50 o
   1  -2   9         34.10         34.79         4.21 o
   2  -2   9         29.77         29.73         4.28 o
   3  -2   9          4.18          3.36         2.03 o
   4  -2   9         57.28         80.94         9.40 o
  -4  -1   9          4.69          3.44         1.08 o
  -3  -1   9         23.71         24.35         2.10 o
  -2  -1   9          8.92          9.46         1.56 o
  -1  -1   9         75.69         86.45         5.33 o
   0  -1   9        112.62        110.85         6.79 o
   1  -1   9        126.00        137.44         8.23 o
   2  -1   9         52.80         44.85         3.64 o
   3  -1   9          5.26          3.80         2.47 o
   4  -1   9          2.53          2.15         3.57 o
  -5   0   9         18.69         24.24         3.04 o
  -4   0   9          0.14          0.00         0.51 o
  -3   0   9          6.79          5.16         1.08 o
  -2   0   9         52.92         56.02         3.87 o
  -1   0   9        142.82        150.62         8.72 o
   0   0   9         37.34         41.95         3.67 o
   1   0   9          6.82         11.84         9.07 o
   2   0   9         39.12         33.25         3.23 o
   3   0   9         20.82         13.16         6.49 o
   4   0   9         33.82         34.34        13.95 o
  -4   1   9          4.80          3.67         1.14 o
  -3   1   9         23.98         20.46         3.09 o
  -2   1   9          9.06         10.23         1.59 o
  -1   1   9         76.75         88.68         5.70 o
   0   1   9        112.75        114.71         7.46 o
   1   1   9        125.90        143.68         9.27 o
   2   1   9         52.44         50.44         4.69 o
   3   1   9          5.19          2.97         1.46 o
   4   1   9          2.42          0.81         4.97 o
  -4   2   9         13.70         14.82         1.77 o
  -3   2   9         34.12         34.34         3.39 o
  -2   2   9         77.47         78.79         5.01 o
  -1   2   9         28.57         26.85         2.80 o
   0   2   9         50.78         52.62         4.28 o
   1   2   9         34.24         36.29         3.42 o
   2   2   9         30.10         32.93         4.08 o
   3   2   9          4.36          2.50         1.28 o
   4   2   9         57.74         79.27        16.90 o
  -4   3   9          3.12          2.90         1.92 o
  -3   3   9          5.65          5.04         1.21 o
  -2   3   9         14.29         11.11         1.97 o
  -1   3   9         90.68         85.47         8.78 o
   0   3   9        101.46        108.65         7.59 o
   1   3   9         20.75         23.26         3.50 o
   2   3   9         49.46         54.84         6.02 o
   3   3   9          4.75          3.55         1.75 o
  -3   4   9          9.66         11.43         2.66 o
  -2   4   9         12.00         13.12         2.96 o
  -1   4   9         30.18         22.31         4.38 o
   0   4   9         45.31         35.35         8.16 o
   1   4   9         10.19         11.11         2.70 o
   2   4   9         11.29         12.35         2.53 o
   3   4   9          1.65          0.21         1.12 o
  -2   5   9         19.54         19.19         3.83 o
  -1   5   9         22.02         18.80         2.94 o
   0   5   9         20.07         11.88         5.08 o
   1   5   9         31.10         32.03         4.34 o
  -2  -4  10          7.03          7.89         1.58 o
  -1  -4  10          0.44          0.39         0.61 o
   0  -4  10         25.71         31.99         4.41 o
   1  -4  10         13.38         17.13         2.99 o
  -3  -3  10          3.94          5.51         2.00 o
  -2  -3  10         23.99         28.09         2.61 o
  -1  -3  10          9.96          9.32         1.62 o
   0  -3  10          8.00          7.01         1.45 o
   1  -3  10         12.67         11.72         4.12 o
   2  -3  10         36.61         33.80         4.50 o
  -3  -2  10          3.79          2.81         0.72 o
  -2  -2  10         42.10         51.54         5.64 o
  -1  -2  10         17.82         16.60         2.13 o
   0  -2  10         52.01         46.81         9.37 o
   1  -2  10          0.52          0.70         1.01 o
   2  -2  10         11.22          9.87         1.99 o
  -4  -1  10          0.66          0.00         1.44 o
  -3  -1  10         10.18         12.36         1.36 o
  -2  -1  10         66.03         63.46         4.22 o
  -1  -1  10         37.05         40.61         3.02 o
   0  -1  10          2.32          3.39         1.17 o
   1  -1  10         73.29         70.47         4.56 o
   2  -1  10          8.03          6.50         3.10 o
   3  -1  10         27.19         17.49         4.28 o
  -4   0  10          6.06          6.71         1.82 o
  -3   0  10          9.24         10.02         1.29 o
  -2   0  10         13.29         17.47         1.92 o
  -1   0  10         11.10         17.78         2.04 o
   0   0  10          9.49         12.37         1.95 o
   1   0  10         10.86         10.89         1.74 o
   2   0  10         20.96         16.93         3.88 o
   3   0  10         47.30         31.08        12.77 o
  -4   1  10          0.65          0.07         0.35 o
  -3   1  10         10.03         10.93         1.51 o
  -2   1  10         65.56         62.21         4.18 o
  -1   1  10         36.84         40.35         3.30 o
   0   1  10          2.16          2.68         1.95 o
   1   1  10         72.72         70.99         5.11 o
   2   1  10          8.30         10.03         1.87 o
   3   1  10         27.28         26.89         8.58 o
  -3   2  10          3.87          3.04         1.13 o
  -2   2  10         42.15         48.01         5.19 o
  -1   2  10         18.03         17.25         2.05 o
   0   2  10         52.16         53.04         4.21 o
   1   2  10          0.52          1.35         1.98 o
   2   2  10         11.39         12.35         2.96 o
   3   2  10         25.99         29.75         8.91 o
  -3   3  10          3.94          3.78         1.23 o
  -2   3  10         23.62         22.63         2.78 o
  -1   3  10          9.58          8.20         1.23 o
   0   3  10          8.12          6.74         1.22 o
   1   3  10         12.56         14.05         3.07 o
   2   3  10         36.71         40.53         4.37 o
  -2   4  10          7.49          8.54         2.12 o
  -1   4  10          0.43          0.11         0.41 o
   0   4  10         25.33         17.52         7.96 o
   1   4  10         13.43         10.25         4.90 o
  -1  -3  11         22.05         27.04         2.57 o
   0  -3  11         17.87         21.33         3.18 o
  -2  -2  11         26.50         31.22         5.78 o
  -1  -2  11         13.64         12.45         3.84 o
   0  -2  11         27.77         20.72         6.75 o
   1  -2  11          1.94          2.95         2.09 o
  -2  -1  11          8.14          9.39         1.19 o
  -1  -1  11         13.73         13.88         1.65 o
   0  -1  11          6.24          6.79         1.10 o
   1  -1  11         10.55          9.40         1.11 o
  -3   0  11         77.24         89.28        14.03 o
  -2   0  11          1.56          3.04         1.05 o
  -1   0  11        102.83        127.07         7.13 o
   0   0  11         66.21         72.66         4.34 o
   1   0  11         12.18          9.19         1.29 o
   2   0  11          1.00         45.84         7.34 o
  -2   1  11          8.32          9.70         1.37 o
  -1   1  11         13.60         13.64         1.58 o
   0   1  11          6.15          6.52         1.28 o
   1   1  11         10.52         12.38         2.64 o
   2   1  11          1.99          1.64         0.79 o
  -2   2  11         27.00         29.88         2.47 o
  -1   2  11         13.41         14.94         1.61 o
   0   2  11         27.73         24.81         2.24 o
   1   2  11          1.85          2.32         1.30 o
  -1   3  11         21.66         19.61         1.80 o
   0   3  11         17.72         16.93         2.52 o
                                                
