# Supplementary material for: Crystal structure of γ-methyl l-glutamate N-carb­oxy anhydride
Source: Acta Crystallogr E Crystallogr Commun. 2015 Jan 1;71(Pt 1):48–50. doi: 10.1107/S2056989014026917 (PMC4331887; doi:10.1107/S2056989014026917)
Supplement: Supplementary file 3 [file e-71-00048-Isup4.mol]

TITL shelx
CELL  1.54186 6.01010 7.17600 9.85280 90.000 93.190 90.000
ZERR  2 0.00040 0.00050 0.00060 0.000 0.004 0.000
LATT -1
SYMM    -X, .50+Y,    -Z
SFAC C H N O
UNIT 14 18 2 10
SHEL 99999.000000 0.000000
L.S. 5
FMAP 2
PLAN -25
TWIN
WPDB -2
HTAB
BOND $H
CONF
LIST 4
TEMP -150.0
ACTA
SIZE 0.160 0.060 0.050
WGHT    0.042800
BASF   0.27497
FVAR       1.04154
O1    4    0.441573    0.012944    1.037381    11.00000    0.02460    0.04079 =
         0.03467    0.00001   -0.00276   -0.00628
O2    4    0.743085    0.140320    0.946197    11.00000    0.02409    0.03451 =
         0.02104   -0.00097   -0.00067   -0.00074
O3    4    1.050272    0.308908    0.915186    11.00000    0.02766    0.04435 =
         0.02570    0.00204    0.00586   -0.00100
O4    4    1.467387    0.219094    1.419632    11.00000    0.02525    0.06893 =
         0.02324   -0.00163    0.00314    0.00174
O5    4    1.246751    0.264466    1.592157    11.00000    0.02715    0.06343 =
         0.01871   -0.00089   -0.00092    0.00398
N1    3    0.693086    0.191453    1.164899    11.00000    0.02043    0.03549 =
         0.01959   -0.00019    0.00076   -0.00367
AFIX  43
H1    2    0.636891    0.182843    1.245250    11.00000   -1.20000
AFIX   0
C1    1    0.605660    0.106157    1.054071    11.00000    0.02432    0.02869 =
         0.02211    0.00107    0.00079    0.00242
C2    1    0.912186    0.257252    0.989707    11.00000    0.01960    0.02775 =
         0.02419    0.00195   -0.00068    0.00163
C3    1    0.890977    0.300269    1.139408    11.00000    0.01804    0.03085 =
         0.02296    0.00044    0.00121   -0.00151
H3    2    0.860399    0.439202    1.149597    11.00000    0.01550
C4    1    1.098912    0.249432    1.225662    11.00000    0.01951    0.03715 =
         0.02272   -0.00166   -0.00029   -0.00067
AFIX  23
H4A   2    1.124710    0.113518    1.219445    11.00000   -1.20000
H4B   2    1.228919    0.313744    1.189669    11.00000   -1.20000
AFIX   0
C5    1    1.079802    0.302917    1.373361    11.00000    0.02321    0.05362 =
         0.02489   -0.00111   -0.00174    0.00341
AFIX  23
H5A   2    1.050936    0.438450    1.378948    11.00000   -1.20000
H5B   2    0.950724    0.237158    1.409255    11.00000   -1.20000
AFIX   0
C6    1    1.286044    0.256660    1.461270    11.00000    0.02706    0.04242 =
         0.02322   -0.00315    0.00065   -0.00427
C7    1    1.435611    0.227247    1.687210    11.00000    0.03329    0.05580 =
         0.01994    0.00151   -0.00398    0.00354
AFIX  33
H7A   2    1.385230    0.225137    1.780100    11.00000   -1.20000
H7B   2    1.547755    0.325251    1.679471    11.00000   -1.20000
H7C   2    1.501009    0.106293    1.666059    11.00000   -1.20000
HKLF 4
 
REM  shelx
REM R1 =  0.0433 for   1249 Fo > 4sig(Fo)  and  0.0606 for all   1533 data
REM    123 parameters refined using      1 restraints
 
END  
     
WGHT      0.0398      0.0000 
REM Highest difference peak  0.210,  deepest hole -0.193,  1-sigma level  0.048
Q1    1   0.7932  0.2476  1.1645  11.00000  0.05    0.20
Q2    1   0.6579  0.2219  1.2227  11.00000  0.05    0.20
Q3    1   1.5924  0.2961  1.6405  11.00000  0.05    0.20
Q4    1   0.7115  0.2034  1.2030  11.00000  0.05    0.18
Q5    1   0.7549  0.2241  1.1799  11.00000  0.05    0.18
Q6    1   1.1110  0.2450  1.6501  11.00000  0.05    0.18
Q7    1   1.6350  0.1268  1.4391  11.00000  0.05    0.17
Q8    1   0.7153  0.1281  1.1839  11.00000  0.05    0.16
Q9    1   1.4446  0.0610  1.6857  11.00000  0.05    0.16
Q10   1   1.5529  0.1872  1.3403  11.00000  0.05    0.16
Q11   1   1.0652  0.3760  1.5828  11.00000  0.05    0.16
Q12   1   1.3837  0.2111  1.3061  11.00000  0.05    0.15
Q13   1   0.5182  0.0459  1.1615  11.00000  0.05    0.15
Q14   1   1.0858  0.2013  0.8134  11.00000  0.05    0.15
Q15   1   1.0395  0.5565  1.2259  11.00000  0.05    0.15
Q16   1   1.2366  0.1131  1.5587  11.00000  0.05    0.14
Q17   1   1.1714  0.2247  1.2186  11.00000  0.05    0.14
Q18   1   0.9559  0.2872  1.4017  11.00000  0.05    0.14
Q19   1   1.0270  0.3039  1.2863  11.00000  0.05    0.14
Q20   1   1.1808  0.2719  1.2088  11.00000  0.05    0.14
Q21   1   1.5887  0.2507  1.5259  11.00000  0.05    0.14
Q22   1   1.8230  0.3227  1.6777  11.00000  0.05    0.13
Q23   1   1.3912  0.2905  1.7662  11.00000  0.05    0.13
Q24   1   1.1565  0.0524  1.1956  11.00000  0.05    0.13
Q25   1   1.2406  0.1871  1.2352  11.00000  0.05    0.13
